# Supplementary material for: The Home Environment Is a Reservoir for Methicillin-Resistant Coagulase-Negative Staphylococci and Mammaliicocci
Source: Antibiotics (Basel). 2024 Mar 19;13(3):279. doi: 10.3390/antibiotics13030279 (PMC10967603; doi:10.3390/antibiotics13030279)
Supplement: Supplementary file 1 [file antibiotics-13-00279-s001.zip]

Archive with 2 entries (2 files):
- Table_S1_Data_sequenced isolates.xlsx
- Table_S2_Virulence_matrix.xlsx
