# Supplementary material for: The Home Environment Is a Reservoir for Methicillin-Resistant Coagulase-Negative Staphylococci and Mammaliicocci
Source: Antibiotics (Basel). 2024 Mar 19;13(3):279. doi: 10.3390/antibiotics13030279 (PMC10967603; doi:10.3390/antibiotics13030279)
Supplement: Supplementary file 1 [file antibiotics-13-00279-s001.zip › Table_S1_Data_sequenced isolates.xlsx]

## Sheet: Sheet1
ID	FIle_name_wgs	Sample_name WGS	Household	Companion animal	Pet status	Location	Host	Trimethoprim-sulfamethoxazole	Tetracycline	Fusidic acid	Enrofloxacin	Gentamicin	Clindamycin	Oxacillin	Cefoxitin	Chloramphenicol	Erythromycin	Amoxicillin clavulanic acid	Cefalexin	Resistance genes CARD	Sequencing type	mec	SCCmec prediction based on genes	Sccmec predicted Best homology	Best homology	Ccr class	Comments
S. epidermidis	87-95-STEP-7_S6	STEP-1	9	Cat	Healthy	Bathroom	Environment	S	S	S	S	S	S	R	R	S	I	S	R	blaZ, dfrC, mecA, mgrA, msrA, norA	640	A	IVa(2B)	IVa(2B)
S. epidermidis	89-97-STEP-8_S30	STEP-2	10	Cat	Healthy	Food bowl	Environment	S	S	S	S	R	S	R	R	S	R	S	S	aac(6'), aph(2"), blaZ, dfrC, mecA, mgrA, mphC, msrA, norA, qacA	81	A	IVa(2B)	IVa(2B)
S. epidermidis	91-99-STEP-9_S54	STEP-3	11	Cat	Healthy	Food bowl	Environment	S	S	R	S	S	S	R	R	S	S	R	I	blaZ, dfrC, fusC, mecA, mgrA, norA, qacA	224	A	IVa(2B)	IVa(2B)
S. epidermidis	95-105-STEP-10_S7	STEP-4	14	Cat	Healthy	Bathroom	Environment	S	R	S	S	S	R	R	S	S	I	S	R	blaZ, dfrC, ermC, fusB, mecA, mgrA, norA, qacA, tetK	57	A	IV(2B)	IV(2B)
S. epidermidis	35-STEP-16_S42	STEP-5	8	Dog	Healthy	Kitchen	Environment	S	R	I	S	S	S	R	R	S	R	S	S	ant(4'), blaZ, dfrC, fusB, mecA, mecI, mecR, mgrA, mphC, msrA, norA, tetK	35	A	II(2A)	IV(2B)			Contradicting predictions
S. epidermidis	39-STEP-17_S18	STEP-6	XI	No	No pet	Kitchen	Environment	R	S	S	S	S	S	R	R	S	S	S	I	ant(4'), blaZ, blaZ, dfrC, dfrG, mecA, mgrA, norA	332	A	IVa(2B)	IVa(2B)
S. epidermidis	66-73-STEP-1_S39	STEP-8	D	Dog	Infected	Sleeping place	Environment	S	S	I	S	S	S	R	R	S	R	S	R	blaZ, fusB, mecA, mgrA, msrA, norA, qacA, sat4		A	IVa(2B)	IVa(2B)
S. epidermidis	74-81-STEP-3_S40	STEP-9	H	Dog	Infected	Kitchen	Environment	S	S	R	S	S	S	R	R	S	R	R	I	ant(4'), blaZ, dfrC, fusB, mecA, mgrA, msrA, norA	640	A	IVd(2B)	IVd(2B)
S. epidermidis	12-STEP-13_S40	STEP-10	F	Dog	Infected	Perineum	Pet	S	S	S	I	S	R	R	S	S	S	R	R	blaZ, dfrC, mecA, mgrA, norA	5	A	IVa(2B)	IVa(2B)
S. epidermidis	13-STEP-14_S23	STEP-11	F	Dog	Infected	Nose	Human	S	S	R	S	S	S	R	R	S	S	R	R	blaZ, dfrC, fusB, mecA, mecI, mecR, mgrA, norA	218	A	III(3A)	III(3A)
S. epidermidis	6-STEP-11_S43	STEP-12	C	Dog	Infected	Perineum	Pet	R	S	R	S	S	S	R	R	S	S	S	S	blaZ, dfrC, dfrC, fusB, mecA, mgrA, norA,	679	A	IVa(2B)	IVa(2B)
S. epidermidis	7-STEP-12_S6	STEP-13	C	Dog	Infected	Nose	Human	S	S	S	S	S	S	R	R	S	S	R	I	blaZ, dfrC, mecA, mgrA, norA, qacA	130	A			I(1B)	2.5	Missing ccrA1, dmecR1,ccrB1
S. haemolyticus	88-96-STHA-11_S18	STHA-1	9	Cat	Healthy	Kitchen	Environment	R	R	S	I	R	R	R	R	S	R	R	R	aac(6'), ant(4'), aph(2"), blaZ, dfrG, ermC, mecA, mgrA, mphC, msrA, qacA, tetK, vgaALC	3	A
S. haemolyticus	3-3-STHA-1_S55	STHA-2	1	Dog	Healthy	Floor	Environment	S	S	S	S	R	S	R	R	S	S	R	S	aac(6'), ant(4'), aph(2"), blaZ, dfrG, mecA, mgrA		A class C2			Vc(5c)	5	Missing ccrC1
S. haemolyticus	27-STHA-15_S38	STHA-3	13	Cat	Healthy	Sleeping place	Environment	S	R	R	S	R	S	R	R	S	S	R	R	aac(6'), aph(2"), aph(3'), blaZ, fusB, mecA, mgrA, sat4, tetK		A			V(5C2&5)	5&5	Missing mec-class-C2
S. haemolyticus	96-106-STAU-1_S19	STHA-4	14	Cat	Healthy	Throat	Human	S	S	S	S	S	S	R	S	S	S	R	S	aac(6'), aph(2"), aph(3'), blaZ, fusB, mecA, mgrA, sat4, tetK		A			V(5C2)	5&5	Missing mec-class-C2
S. haemolyticus	93-103-STHA-12_S78	STHA-5	14	Cat	Healthy	Floor	Environment	S	S	S	S	S	R	R	R	S	S	R	R	blaZ, mecA, mgrA, qacA, vgaALC	52	A class C2			V(5C2)	5	Missing mec-class-C2
S. haemolyticus	30-STHA-16_S31	STHA-6	VI	No	No pet	Bathroom	Environment	S	S	S	S	S	S	R	R	S	R	R	R	mecA, mecI, mecR, mgrA, mphC, msrA, qacA		A	VIII(4A)	I(1B)		5	Contradicting predictions
S. haemolyticus	19-23-STHA-2_S57	STHA-7	VIII	No	No pet	Floor	Environment	S	S	S	I	S	S	R	R	S	S	R	R	blaZ, mecA, mgrA, qacA, tetL		A			V(5C2&5)	5	Missing ccrC1, mec-class C2
S. haemolyticus	21-25-NOID-3_S80	STHA-8	VIII	No	No pet	Bathroom	Environment	S	S	R	R	S	S	R	R	S	S	R	R	blaZ, fusC, mecA, mgrA, qacA, tetK		A			V(5C2&5)	5	Missing mec-class-C2
S. haemolyticus	36-STHA-17_S29	STHA-9	XI	No	No pet	Floor	Environment	R	R	R	S	R	R	R	R	S	R	S	I	aac(6'), ant(4'), aph(2"), blaZ, dfrG, ermC, ermC, fusB, mecA, mgrA, mupA, qacA, tetL	49	A			V(5C2&5)	5	Missing ccrC1, mec-class-C2
S. haemolyticus	41-STHA-18_S14	STHA-10	XI	No	No pet	Kitchen	Environment	S	S	S	S	R	S	R	S	S	R	R	R	aac(6'), aph(2"), blaZ, mecA, mgrA, mphC, msrA, mupA, qacA	30	A			V(5C2&5)	5	Missing mec-class-C2
S. haemolyticus	81-89-STHA-10_S29	STHA-11	E	Dog	Infected	Kitchen	Environment	R	R	S	R	R	R	R	R	S	R	R	R	aac(6'), ant(4'), aph(2"), blaZ, dfrG, ermC, mecA, mgrA, mphC, msrA, qacA, tetK, vgaALC	3	A
S. haemolyticus	26-31-STHA-3_S46	STHA-12	A	Dog	Infected	Food bowl	Environment	S	R	S	S	S	S	R	R	S	S	R	R	blaZ, mecA, mgrA, tetK		A			V(5C2&5)	5	Missing ccrC1 and mec-class-C2
S. haemolyticus	64-71-STHA-7_S14	STHA-13	D	Dog	Infected	Nose	Human	S	S	R	S	S	S	R	R	S	R	R	R	ant(4'), blaZ, fusB, mecA, mgrA, mphC, msrA, qacA	42	A	Vc(5C2&5)	Vc(5C2&5)
S. haemolyticus	73-72-STHA-8_S28	STHA-14	D	Dog	Infected	Throat	Human	S	S	S	R	R	R	R	R	S	R	R	R	aac(6'), aph(2"), aph(3'), blaZ, ermC, mecA, mgrA, mphC, msrA, qacA, sat4	1	A
S. haemolyticus	15-STHA-14_S37	STHA-15	F	Dog	Infected	Bathroom	Environment	R	S	S	I	R	S	R	R	R	R	R	I	aac(6'), aph(2"), blaZ, catA, dfrG, ermC, mecA, mgrA		A			V(5C2&5)	5	Missing ccrC1, mec-class-C2
S. haemolyticus	8-STHA-13_S17	STHA-16	C	Dog	Infected	Food bowl	Environment	S	S	S	S	S	S	R	R	S	S	R	R	blaZ, mecA,mgrA, qacA	52	A			V(5C2)	5	Missing mec-class-C2
S. hominis	86-94-STHO-13_S88	STHO-1	9	Cat	Healthy	Food bowl	Environment	I	S	S	R	R	R	R	R	S	R	S	R	aac(6'), aph(2"), blaZ, ermC, mecA, mecI, mecR, mgrA, mupA, qacA	1	A	VIII(4A)	I(1B)			Additional complex: ccr class 5
S. hominis	1-1-STHO-1_S31	STHO-2	1	Dog	Healthy	Food bowl	Environment	I	R	I	S	R	S	R	R	S	S	R	R	aac(6'), aph(2"), blaZ, fusC, mecA, mecI, mecR, mgrA, qacA, tet(K)		A class A			VI(4B)	1
S. hominis	6-6-STHO-2_S90	STHO-3	3	Dog	Healthy	Sleeping place	Environment	I	S	S	R	R	R	R	R	S	R	R	R	aac(6'), aph(2"), blaZ, ermC, mecA, mecI, mecR, mgrA, mupA, qacA	1	A	VIII(4A)			4	Coverage below 40%
S. hominis	34-STHO-17_S22	STHO-4	8	Dog	Healthy	Bathroom	Environment	S	S	R	S	S	S	S	S	S	R	S	S	blaZ, fusB, fusC, mecA, mecI, mecR, mgrA, msrA		A class A				5
S. hominis	31-STHO-16_S30	STHO-5	IX	No	No pet	Kitchen	Environment	R	S	S	S	R	S	R	S	S	S	S	S	aac(6'), aph(2"), mecA, mecI, mecR, mgrA, qacA	18	A	VIII(4A)			1.4	Coverage below 40%
S. hominis	22-27-STHO-4_S92	STHO-6	X	No	No pet	Floor	Environment	S	S	S	S	S	R	R	S	S	S	S	S	FosB6, lnuA, mecA, mgrA, qacA, vgaA		A class B			I(1B)		Missing ccrA1, ccrB1
S. hominis	37-STHO-18_S39	STHO-8	XI	No	No pet	Floor	Environment	S	S	R	S	S	S	R	S	S	R	S	S	blaZ, fosB6, fusB, mecA, mecI, mecR, mgrA, msrA, qacA		A class A
S. hominis	27-32-STHO-6_S58	STHO-9	A	Dog	Infected	Food bowl	Environment	R	R	R	S	R	S	R	R	S	S	S	R	aac(6'), aph(2"), blaZ, fusC, mecA, mecI, mecR, mgrA, qacA, tetK	18	A	VIII(4A)	VI(4B)			Additional complexes: ccr class 1
S. hominis	50-57-STHO-8_S49	STHO-10	B	Dog	Infected	Bathroom	Environment	S	S	S	S	S	S	R	S	S	R	S	S	FosB6, blaZ, lnuA, mecA, mecI, mecR, mgrA, msrA, qacA
S. hominis	16-STHO-15_S32	STHO-11	F	Dog	Infected	Food bowl	Environment	S	S	R	S	S	S	R	R	S	R	R	S	blaZ, dfrC, fusB, mecA, mecI, mecR, mgrA, mphC, msrA, norA, qacA	18	A	III(3A)	III(3A)
S. hominis	9-STHO-14_S27	STHO-12	C	Dog	Infected	Bathroom	Environment	S	R	R	S	S	S	R	R	S	R	R	S	blaZ, fusB, lnuA, mecA, mecI, mecR, mgrA, msrA, qacA		A class A
S. saprophyticus	2-2-STSA-1_S43	STSA-1	1	Dog	Healthy	Kitchen	Environment	S	S	I	S	S	S	R	R	S	S	R	R	fusD, mecA, mecI, mecR		A	III(3A)	III(3A)
S. saprophyticus	90-98-STSA-20_S42	STSA-2	10	Cat	Healthy	Floor	Environment	S	R	S	S	S	S	R	R	R	R	R	R	cat, fusD, lnuA, mecA, mecI, mecR, mphC, msrA, tetK		A class A
S. saprophyticus	92-100-STSA-21_S66	STSA-3	11	Cat	Healthy	Food bowl	Environment	S	S	S	S	S	S	R	R	S	S	R	R	blaZ, fusD, mecA, vgaA		A class B			I(1B)	5	Missing ccrA1, ccrB1
S. saprophyticus	7-8-STSA-2_S3	STSA-4	5	Dog	Healthy	Floor	Environment	S	S	S	S	S	S	R	R	S	R	R	R	fusD, lnuA, mecA, mecI, mecR, mphC, msrA, qacA		A
S. saprophyticus	8-9-STSA-3_S20	STSA-5	5	Dog	Healthy	Bathroom	Environment	S	S	S	S	S	S	R	R	S	S	R	R	blaZ, fusD, mecA, vgaA		A class B			I(1B)	5	Missing ccrA1, ccrB1
S. saprophyticus	26-STSA-24_S16	STSA-6	12	Cat	Healthy	Floor	Environment	S	S	S	S	S	S	R	R	S	S	R	R	fusD, mecA, mecI, mecR		A	III(3A)	III(3A)		5
S. saprophyticus	94-104-NOID-6_S89	STSA-7	14	Cat	Healthy	Floor	Environment	S	S	S	S	S	R	R	R	S	R	R	R	ermC, fusD, mecA, mecI, mecR		A	III(3A)	III(3A)
S. saprophyticus	32-STSA-27_S34	STSA-8	8	Dog	Healthy	Food bowl	Environment	S	S	I	S	S	S	R	R	S	S	R	R	fusD, lnuA, mecA, mecI, mecR		A			III(3A)	8	Missing ccrA3
S. saprophyticus	28-STSA-25_S19	STSA-9	I	No	No pet	Bathroom	Environment	S	S	I	S	S	S	R	R	S	R	R	R	fusD, lnuA, mecA, mecI, mecR, mphC, msrA		A			III(3A)		Missing ccrA3, ccrB3
S. saprophyticus	15-17-STSA-6_S8	STSA-10	III	No	No pet	Kitchen	Environment	S	R	R	S	S	S	R	R	S	R	R	R	fusD, lnuA, mecA, mecI, mecR, mphC, msrA, tetK		A	III(3A)	III(3A)		5.8	Additional complexes ccr class 5 and 8 found
S. saprophyticus	18-20-STSA-8_S45	STSA-11	IV	No	No pet	Kitchen	Environment	S	S	R	S	S	S	R	R	S	S	R	R	fusD, mecA, mecI, mecR		A	III(3A)	III(3A)
S. saprophyticus	29-STSA-26_S11	STSA-12	V	No	No pet	Floor	Environment	S	S	S	S	S	S	R	R	R	R	R	R	cat, fusD, lnuA, mecA, mecI, mecR, msrA		A class A
S. saprophyticus	77-85-STSA-19_S76	STSA-13	E	Dog	Infected	Food bowl	Environment	S	S	S	S	S	S	R	R	S	S	R	R	fusD, mecA, mecI, mecR		A class A			III(3A)		Missing ccrA3, ccrB3
S. saprophyticus	68-75-STSA-16_S63	STSA-15	D	Dog	Infected	Bathroom	Environment	S	S	S	S	S	S	R	R	S	R	R	R	fusD, mecA, mecI, mecR, mphC, msrA, qacA		A class A
S. saprophyticus	65-80-STSA-17_S27	STSA-16	H	Dog	Infected	Food bowl	Environment	R	S	R	S	S	S	R	R	S	R	R	R	blaZ, dfrC, fusB, fusD, mecA, mecI, mecR, mphC, msrA		A	III(3A)	III(3A)
S. saprophyticus	75-82-STSA-18_S52	STSA-17	H	Dog	Infected	Kitchen	Environment	S	S	R	S	S	S	R	S	S	R	R	S	blaZ, dfrC, fusB, fusD, mecA, mecI, mecR, mphC, msrA, vgaALC		A	III(3A)	III(3A)
S. saprophyticus	17-STSA-22_S9	STSA-18	F	Dog	Infected	Floor	Environment	R	S	I	S	S	S	R	R	S	R	R	R	blaZ, dfrC, fusB, fusD, mecA, mecI, mecR, mphC, msrA		A	III(3A)	III(3A)		8
S. saprophyticus	18-STSA-23_S13	STSA-19	F	Dog	Infected	Kitchen	Environment	S	S	I	S	S	S	R	R	S	S	R	R	fusD, mecA, mecI, mecR		A	III(3A)	III(3A)
S. warneri	4-4-STPA-1_S67	STWA-5	3	Dog	Healthy	Nose	Human	S	S	S	S	R	R	R	R	S	R	R	I	blaz, dfrC, ermC, mecA, mgrA, msrA		A	V(5C2&5)	V(5C2&5)
S. arlettae	25-STAR-1_S8	STAR-1	4	Dog	Healthy	Sleeping place	Environment	S	R	S	S	S	S	R	R	S	R	R	R	arl, mecA, msrA, tetK		A	IV(2B)	IV(2B)
S. pasteuri	33-STPA-3_S2	STPA-1	8	Dog	Healthy	Floor	Environment	S	S	S	S	S	S	R	R	S	R	R	R	mecA, mecI, mecR, mgrA, mphC, msrA, norA, qacB		A class A
M. vitulinus	13-15-NOID-1_S79	MAVI-1	III	No	No pet	Kitchen	Environment	S	S	I	S	S	S	R	R	S	S	R	S	mecA, mecI, mecR		A
M. sciuri	14-16-STSC-2_S91	MASC-2	III	No	No pet	Bathroom	Environment	S	S	R	S	S	S	R	R	S	S	R	R	mecA, mecI, mecR, salA		A class A			III(3A)		Missing ccrA3, ccrB3
S. cohnii ssp. cohnii	16-18-STCO-1_S21	STCO-1	IV	No	No pet	Floor	Environment	S	R	I	S	S	R	R	R	R	R	R	R	ant(4'), cat, fusF, lnuA, mecA, mecI, mecR, mphC, msrA, tetK		A class A
M. vitulinus	20-24-NOID-2_S69	MAVI-2	VIII	No	No pet	Floor	Environment	S	S	I	S	S	S	R	S	S	S	S	S	mecA, mecI, mecR		A class A			III(3A)		Missing ccrA3, ccrB3
S. warneri	38-STWA-4_S41	STWA-4	XI	No	No pet	Bathroom	Environment	S	S	R	S	S	S	R	R	S	S	S	S	blaZ, fusB, mecA, mecI, mecR, mgrA, norA		A class A
M. sciuri	40-STSC-6_S28	MASC-1	XI	No	No pet	Kitchen	Environment	S	S	I	S	S	S	R	R	S	S	R	R	fosD, mecA, mecA, mecI, mecR, salA		A class A			III(3A)		Missing ccrA3, ccrB3
M. sciuri	78-86-STSC-4_S87	MASC-4	E	Dog	Infected	Floor	Environment	S	S	R	S	S	I	R	R	S	S	R	R	mecA, mecI, mecR, salA		A class A			III(3A)		Missing ccrA3, ccrB3
S. cohnii ssp. cohnii	80-88-STCO-2_S17	STCO-2	E	Dog	Infected	Bathroom	Environment	R	R	S	S	S	S	R	R	S	R	S	R	ant(4'), blaZ, fusF, lnuA, mecA, mecI, mecR, mgrA, mphC, msrA, qacA, tetK		A class A				8
M. sciuri	67-74-STSC-3_S51	MASC-3	D	Dog	Infected	Floor	Environment	S	S	I	S	S	S	R	R	S	S	R	R	mecA, mecI, mecR, salA		A class A			III(3A)
S. warneri	20-STWA-2_S20	STWA-2	F	Dog	Infected	Sleeping place	Environment	I	S	R	S	S	S	R	R	S	S	R	R	dfrC, fusB, mecA, mgrA, norA, qacA		A	IVc(2B)	IVc(2B)
S. warneri	21-STWA-3_S5	STWA-3	F	Dog	Infected	Floor	Environment	S	S	R	S	S	S	R	R	S	S	R	R	blaZ, dfrC, fusB, mecA, mgrA, norA, qacA		A	IVc(2B)	IVc(2B)
M. fleuretti	19-STSC-5_S25	MAFL-1	F	Dog	Infected	Bathroom	Environment	S	S	R	S	S	R	R	R	S	S	R	R	mecA, mecI, mecR		A
S. warneri	10-STWA-1_S33	STWA-1	C	Dog	Infected	Food bowl	Environment	S	S	R	S	S	S	R	R	S	S	R	R	blaZ, dfrC, fusB, mecA, mgrA, norA		A	IVc(2B)	IVc(2B)
S. cohnii ssp. cohnii	4-STCO-3_S3	STCO-3	G	Dog	Infected	Floor	Environment	S	S	S	S	S	R	R	R	S	R	S	R	fusF, mecA, mecI, mecR, mphC, msrA, qacB		A
S. saprophyticus	28-33-STSA-9_S70	STSA-14	A	Dog	Infected	Kitchen	Environment	R	S	R	S	S	S	R	R	S	R	R	R	blaZ, dfrC, fusB, fusD, mecA, mecI, mecR, mphC, msrA		A	III(3A)	III(3A)
R= Resistant
I= Intermediate
S= Susceptible
