# Supplementary material for: The Home Environment Is a Reservoir for Methicillin-Resistant Coagulase-Negative Staphylococci and Mammaliicocci
Source: Antibiotics (Basel). 2024 Mar 19;13(3):279. doi: 10.3390/antibiotics13030279 (PMC10967603; doi:10.3390/antibiotics13030279)
Supplement: Supplementary file 1 [file antibiotics-13-00279-s001.zip › Table_S2_Virulence_matrix.xlsx]

## Sheet: Sheet1
The color scale reflects the Ha score. The red, yellow and green shading represent high, intermediate and low Ha scores, respectively.					Species	S. arlettae	S. cohnii ssp. cohnii			S. epidermidis												S. haemolyticus																S. hominis											S. paseturi
					Household	4	IV	E	G	9	10	11	14	8	XI	D	H	F	F	C	C	9	1	13	14	14	VI	VIII	VIII	XI	XI	E	A	D	D	F	C	9	1	3	8	IX	X	XI	A	B	F	C	8
					Pet status	Healthy	No pet	Infected	Infected	Healthy	Healthy	Healthy	Healthy	Healthy	No pet	Infected	Infected	Infected	Infected	Infected	Infected	Healthy	Healthy	Healthy	Healthy	Healthy	No pet	No pet	No pet	No pet	No pet	Infected	Infected	Infected	Infected	Infected	Infected	Healthy	Healthy	Healthy	Healthy	No pet	No pet	No pet	Infected	Infected	Infected	Infected	Healthy
					Location	Environment	Environment	Environment	Environment	Environment	Environment	Environment	Environment	Environment	Environment	Environment	Environment	Pet	Human	Pet	Human	Environment	Environment	Environment	Human	Environment	Environment	Environment	Environment	Environment	Environment	Environment	Environment	Human	Human	Environment	Environment	Environment	Environment	Environment	Environment	Environment	Environment	Environment	Environment	Environment	Environment	Environment	Environment
					Also detected in												Pet, human		Environment	Environment					Environment									Environment
Accession number	Category	Product	Gene	Sequence organism	Isolate number	STAR1	STCO1	STCO2	STCO3	STEP1	STEP2	STEP3	STEP4	STEP5	STEP6	STEP8	STEP9	STEP10	STEP11	STEP12	STEP13	STHA1	STHA2	STHA3	STHA4	STHA5	STHA6	STHA7	STHA8	STHA9	STHA10	STHA11	STHA12	STHA13	STHA14	STHA15	STHA16	STHO1	STHO2	STHO3	STHO4	STHO5	STHO6	STHO8	STHO9	STHO10	STHO11	STHO12	STPA1
BAA99412	Toxin	Exfoliative toxin	etc	S. aureus		0.899283	0.874104	0.874104	0.874104	0.92806	0.92806	0.92446	0.92806	0.92806	0.92806	0.92806	0.92806	0.92806	0.92806	0.92806	0.92446	0.931657	0.931657	0.931657	0.931657	0.931657	0.935254	0.931657	0.931657	0.931657	0.935254	0.931657	0.931657	0.931657	0.931657	0.931657	0.931657	0.938851	0.938851	0.938851	0.938851	0.938851	0.938851	0.938851	0.938851	0.938851	0.938851	0.938851	0.92806
VFG004729	Exoenzyme	Thermonuclease	nuc	S. haemolyticus		0.612362	0.640445	0.668535	0.640445	0.606738	0.606738	0.601128	0.606738	0.606738	0.606738	0.606738	0.606738	0.606738	0.606738	0.606738	0.606738	0.99438	0.99438	0.99438	0.99438	0.99438	0.96067	0.99438	0.99438	0.99438	0.99438	0.99438	0.99438	0.99438	0.99438	0.99438	0.99438	0.859547	0.859547	0.859547	0.84831	0.859547	0.84831	0.84831	0.859547	0.84831	0.859547	0.84831	0.71348
A0A0H3KCA8|A0A0H3KCA8_STAAE	Toxin-PSM	Phenol soluble modulin beta 1		S. aureus		0	0.86364	0.86364	0.86364	0.61364	0.61364	0.61364	0.61364	0.61364	0.63636	0.63636	0.61364	0.61364	0.61364	0.63636	0.61364	0.70455	0.70455	0.70455	0.70455	0.70455	0.70455	0.70455	0.70455	0.70455	0.70455	0.70455	0.70455	0.70455	0.70455	0.70455	0.70455	0.79545	0.79545	0.79545	0.81818	0.79545	0.81818	0.81818	0.79545	0.81818	0.79545	0.81818	0.81818
A0A068FNJ4|A0A068FNJ4_9STAP	Toxin-PSM	Phenol soluble modulin beta 3		Staphylococcus sp.		0.159091	0.61364	1	0.61364	0.77273	0.77273	0.77273	0.77273	0.77273	0.79545	0.79545	0.77273	0.77273	0.77273	0.79545	0.77273	0.79545	0.79545	0.79545	0.79545	0.79545	0.79545	0.79545	0.79545	0.79545	0.79545	0.79545	0.79545	0.79545	0.79545	0.79545	0.79545	0.75	0.75	0.75	0.75	0.75	0.75	0.75	0.75	0.75	0.75	0.75	0.75
A0A068FPX6|A0A068FPX6_9STAP	Toxin-PSM	Phenol soluble modulin beta 6		Staphylococcus sp.		0	0.65909	1	0.65909	0.75	0.75	0.75	0.75	0.75	0.77273	0.77273	0.75	0.75	0.75	0.77273	0.75	0.70455	0.70455	0.70455	0.70455	0.70455	0.70455	0.70455	0.70455	0.70455	0.70455	0.70455	0.70455	0.70455	0.70455	0.70455	0.70455	0.72727	0.72727	0.72727	0.72727	0.72727	0.72727	0.72727	0.72727	0.72727	0.72727	0.72727	0.77273
A0A0H3KSC6|A0A0H3KSC6_STAAE	Toxin-PSM	Phenol soluble modulin beta 2		S. aureus		0.22727	0.75	0.75	0.75	0.72727	0.72727	0.72727	0.72727	0.72727	0.75	0.75	0.72727	0.72727	0.72727	0.75	0.72727	0.65909	0.65909	0.65909	0.65909	0.65909	0.65909	0.65909	0.65909	0.65909	0.65909	0.65909	0.65909	0.65909	0.65909	0.65909	0.65909	0.72727	0.72727	0.72727	0.72727	0.72727	0.72727	0.72727	0.72727	0.72727	0.72727	0.72727	0.81818
VFG004728	Exoenzyme	Thermonuclease	nuc	S. saprophyticus		0.71023	0.74432	0.74432	0.74432	0.659086	0.659086	0.647732	0.659086	0.642046	0.653409	0.653409	0.659086	0.642046	0.642046	0.653409	0.636365	0.715914	0.715914	0.715914	0.715914	0.715914	0.698862	0.715914	0.715914	0.715914	0.715914	0.715914	0.715914	0.715914	0.715914	0.715914	0.715914	0.721594	0.721594	0.721594	0.72727	0.721594	0.72727	0.72727	0.721594	0.72727	0.721594	0.72727	0.659094
VFG004730	Exoenzyme	Thermonuclease	nuc	S. epidermidis		0.623594	0.612361	0.70787	0.612361	0.96067	0.96067	0.96067	0.96067	0.97753	0.96629	0.96629	0.96067	0.97753	0.97753	0.96629	0.96629	0.646069	0.646069	0.646069	0.646069	0.646069	0.651681	0.646069	0.646069	0.646069	0.646069	0.646069	0.646069	0.646069	0.646069	0.646069	0.646069	0.707868	0.707868	0.707868	0.702244	0.707868	0.702244	0.702244	0.707868	0.702244	0.707868	0.702244	0.67978
VFG004731	Exoenzyme	Thermonuclease	nuc	S. epidermidis		0.569062	0.580109	0.651933	0.580109	0.900554	0.9116	0.900554	0.9116	0.917131	0.906077	0.906077	0.900554	0.917131	0.917131	0.906077	0.928177	0.596681	0.596681	0.596681	0.596681	0.596681	0.602207	0.596681	0.596681	0.596681	0.596681	0.596681	0.596681	0.596681	0.596681	0.596681	0.596681	0.679562	0.679562	0.679562	0.674031	0.679562	0.674031	0.674031	0.679562	0.674031	0.679562	0.674031	0.635356
VFG044271	Iron acquisition	Siderophore receptor	htsC	S. aureus		0.375776	0.667707	0.667707	0.667707	0.754659	0.751549	0.754659	0.751549	0.751549	0.754659	0.754659	0.754659	0.751549	0.751549	0.754659	0.751549	0.723606	0.723606	0.723606	0.723606	0.723606	0.720495	0.723606	0.723606	0.723606	0.723606	0.723606	0.723606	0.723606	0.723606	0.723606	0.723606	0.655283	0.658383	0.655283	0.6677	0.658383	0.6677	0.6677	0.658383	0.6677	0.655283	0.6677	0.773291
VFG044272	Iron acquisition	Siderophore receptor	htsB	S. aureus		0.33236	0.658896	0.74052	0.655972	0.72012	0.72303	0.72012	0.72303	0.72303	0.72012	0.72303	0.72012	0.72303	0.72303	0.72012	0.72303	0.72012	0.72012	0.72012	0.72012	0.72012	0.7172	0.72012	0.72012	0.72303	0.72012	0.72012	0.72012	0.72012	0.72012	0.72012	0.72012	0.6414	0.6414	0.63848	0.64723	0.6414	0.64431	0.64723	0.6414	0.64723	0.6414	0.64431	0.73761
A0A068FTU8|A0A068FTU8_9STAP	Toxin-PSM	Phenol soluble modulin beta 5		Staphylococcus sp.		0.272725	0.568186	1	0.568186	0.727277	0.727277	0.727277	0.727277	0.727277	0.749998	0.749998	0.727277	0.727277	0.727277	0.749998	0.727277	0.749998	0.749998	0.749998	0.749998	0.749998	0.749998	0.749998	0.749998	0.749998	0.749998	0.749998	0.749998	0.749998	0.749998	0.749998	0.749998	0.636361	0.636361	0.636361	0.636361	0.636361	0.636361	0.636361	0.636361	0.636361	0.636361	0.636361	0.704545
VFG044273	Iron acquisition	Siderophore receptor	htsA	S. aureus		0.287459	0.57492	0.697251	0.57492	0.703363	0.706426	0.703363	0.706426	0.706426	0.706426	0.712535	0.703363	0.706426	0.706426	0.703363	0.706426	0.694191	0.694191	0.694191	0.694191	0.694191	0.681958	0.691133	0.694191	0.694191	0.694191	0.694191	0.691133	0.694191	0.694191	0.694191	0.694191	0.633027	0.633027	0.633027	0.645262	0.633027	0.6422	0.645262	0.633027	0.645262	0.633027	0.645262	0.69725
A0A068FMP7|A0A068FMP7_9STAP	Toxin-PSM	Phenol soluble modulin beta 4		Staphylococcus sp.		0	0.522724	1	0.522724	0.704545	0.704545	0.704545	0.704545	0.704545	0.727277	0.727277	0.704545	0.704545	0.704545	0.727277	0.704545	0.727277	0.727277	0.727277	0.727277	0.727277	0.727277	0.727277	0.727277	0.727277	0.727277	0.727277	0.727277	0.727277	0.727277	0.727277	0.727277	0.613639	0.613639	0.613639	0.613639	0.613639	0.613639	0.613639	0.613639	0.613639	0.613639	0.613639	0.681814
VFG001312	Immune evasion	Capsular polysaccharide synthesis enzyme	cap8P	S. aureus		0.616798	0.606299	0.606299	0.606299	0.606302	0.614173	0.614175	0.614173	0.614173	0.611544	0.611544	0.606302	0.614173	0.614173	0.611544	0.614173	0.598425	0.622047	0.598425	0.598425	0.598425	0.595797	0.598425	0.598425	0.595797	0.674537	0.598425	0.598425	0.674537	0.674537	0.595797	0.598425	0.59318	0.590554	0.59318	0.590554	0.590554	0.590554	0.590554	0.590554	0.590554	0.59318	0.590554	0.590552
VFG005127	Immune evasion	Capsular polysaccharide synthesis enzyme	cap5P	S. aureus		0.611253	0.590788	0.590788	0.590788	0.588232	0.595907	0.595903	0.595907	0.595907	0.59335	0.59335	0.588232	0.595907	0.595907	0.59335	0.595907	0.580559	0.606141	0.580559	0.580559	0.580559	0.578008	0.580559	0.580559	0.578008	0.654735	0.580559	0.580559	0.654735	0.654735	0.578008	0.580559	0.583125	0.580562	0.583125	0.580562	0.580562	0.580562	0.580562	0.580562	0.580562	0.583125	0.580562	0.575449
VFG044277	Iron acquisition	Siderophore receptor	sfaD	S. aureus		0.495442	0.519762	0.518235	0.518235	0.603346	0.595744	0.597266	0.595744	0.598789	0.601823	0.598789	0.603346	0.598789	0.598789	0.603346	0.595744	0.556228	0.556228	0.556228	0.556228	0.554711	0.55015	0.556228	0.556228	0.556228	0.556228	0.556228	0.556228	0.556228	0.556228	0.556228	0.554711	0.557755	0.557755	0.557755	0.557755	0.557755	0.557755	0.557755	0.557755	0.557755	0.557755	0.557755	0.595741
VFG044275	Iron acquisition	Siderophore receptor	sfaB	S. aureus		0.548716	0.581192	0.66667	0.581192	0.63932	0.63932	0.63248	0.63932	0.64274	0.63932	0.62906	0.63932	0.64274	0.64274	0.63761	0.63932	0.582905	0.5812	0.582905	0.582905	0.582905	0.58291	0.582905	0.582905	0.5812	0.582905	0.582905	0.582905	0.582905	0.582905	0.582905	0.582905	0.548722	0.55043	0.548722	0.55043	0.55043	0.548722	0.55043	0.55043	0.548722	0.548722	0.55043	0.654703
VFG044274	Iron acquisition	Siderophore receptor	sfaC	S. aureus		0.539323	0.544941	0.648876	0.544941	0.620789	0.615165	0.615165	0.615165	0.615165	0.617982	0.617982	0.620789	0.615165	0.615165	0.620789	0.615165	0.553374	0.553374	0.553374	0.553374	0.553374	0.553374	0.553374	0.553374	0.553374	0.553374	0.553374	0.553374	0.553374	0.553374	0.553374	0.553374	0.539323	0.539323	0.539323	0.530896	0.539323	0.530896	0.530896	0.539323	0.530896	0.539323	0.530896	0.620786
VFG004479	Adherance	Autolysin	atl	S. haemolyticus		0.168257	0.260101	0.276267	0.260836	0.468037	0.465834	0.467303	0.465834	0.465834	0.467303	0.466568	0.468037	0.465834	0.465834	0.467303	0.465834	1	1	0.99853	0.99853	1	0.96253	1	1	1	0.99853	1	1	0.9978	0.99927	1	1	0.537843	0.537843	0.537843	0.534903	0.537843	0.534903	0.534903	0.537843	0.534903	0.537843	0.534903	0.482733
VFG004773	Exoenzyme	Lipase	lip	S. aureus		0.395007	0.436121	0.425846	0.425846	0.637303	0.632894	0.524228	0.632894	0.634361	0.525694	0.528636	0.637303	0.632894	0.63436	0.637303	0.63436	0.521293	0.521293	0.518359	0.518359	0.521293	0.511016	0.521292	0.519826	0.521292	0.521292	0.521293	0.521292	0.521292	0.521293	0.521293	0.521293	0.505136	0.505136	0.505136	0.503669	0.505136	0.503669	0.503669	0.505136	0.503669	0.505136	0.502201	0.527166
VFG017247	Adherance	Autolysin	atl	S. aureus		0.246817	0.233279	0.330416	0.234077	0.569264	0.570863	0.566877	0.570863	0.570863	0.567672	0.567672	0.569264	0.570863	0.570863	0.567672	0.570863	0.487257	0.487257	0.48806	0.48806	0.487257	0.482486	0.487257	0.487257	0.487257	0.48806	0.487257	0.487257	0.48806	0.487257	0.487257	0.487257	0.474523	0.474523	0.474523	0.479303	0.474523	0.479303	0.479303	0.474523	0.479303	0.474523	0.479303	0.653662
VFG004481	Adherance	Autolysin	atl	S. epidermidis		0.237455	0.265171	0.354308	0.239698	0.97453	0.99925	0.97303	0.99925	0.99925	0.97453	0.97303	0.97453	0.99925	0.99925	0.97528	0.99925	0.555059	0.555059	0.556553	0.556553	0.555059	0.547562	0.555059	0.555059	0.555059	0.555801	0.555059	0.555059	0.555801	0.555059	0.555059	0.555059	0.443449	0.443449	0.443449	0.441948	0.443449	0.441948	0.441948	0.443449	0.441948	0.443449	0.441948	0.635957
VFG004480	Adherance	Autolysin	atlE	S. epidermidis		0.238203	0.265171	0.354308	0.239698	0.97528	1	0.97378	1	1	0.97528	0.97378	0.97528	1	1	0.97603	1	0.555059	0.555059	0.556553	0.556553	0.555059	0.547562	0.555059	0.555059	0.555059	0.555801	0.555059	0.555059	0.555801	0.555059	0.555059	0.555059	0.442695	0.442695	0.442695	0.441948	0.442695	0.442695	0.442695	0.442695	0.442695	0.442695	0.442695	0.6367
VFG043498	Adherance	Autolysin	atlC	S. caprae		0.218637	0.268819	0.388533	0.26595	0.685309	0.678851	0.681719	0.678851	0.678851	0.681007	0.682441	0.685309	0.678851	0.678851	0.68315	0.678851	0.454482	0.454482	0.455197	0.455197	0.454482	0.450181	0.454482	0.454482	0.454482	0.455197	0.454482	0.454482	0.455197	0.454482	0.454482	0.454482	0.420072	0.420072	0.420072	0.420072	0.420072	0.420072	0.420072	0.420072	0.420072	0.420072	0.420072	0.607883
VFG044254	Iron acquisition	Staphyloferrin synthesis	sbnA	S. aureus		0.754601	0.322086	0.322086	0.322086	0.325158	0.325158	0.325158	0.325158	0.325158	0.325158	0.371165	0.325158	0.325158	0.325158	0.325158	0.325158	0.334357	0.334357	0.334357	0.334357	0.334357	0.334357	0.334357	0.334357	0.334357	0.334357	0.334357	0.334357	0.334357	0.334357	0.334357	0.334357	0.331287	0.331287	0.331287	0.328221	0.331287	0.328221	0.328221	0.331287	0.328221	0.331287	0.328221	0.31595
VFG044252	Iron acquisition	Staphyloferrin synthesis	sirB	S. aureus		0.69789	0.335352	0.335352	0.338367	0.3716	0.368576	0.3716	0.368576	0.368576	0.3716	0.3716	0.3716	0.368576	0.368576	0.3716	0.368576	0.347429	0.344415	0.344415	0.344415	0.344415	0.344415	0.344415	0.344415	0.344415	0.347429	0.347429	0.344415	0.347429	0.347429	0.344415	0.344415	0.323261	0.323261	0.323261	0.326281	0.323261	0.326281	0.326281	0.323261	0.326281	0.323261	0.323264	0.323264
VFG044251	Iron acquisition	Staphyloferrin synthesis	sirC	S. aureus		0.65663	0.313252	0.313252	0.313252	0.340365	0.340365	0.340365	0.340365	0.340365	0.340365	0.340365	0.340365	0.340365	0.340365	0.340365	0.340365	0.337348	0.337351	0.337348	0.337348	0.337348	0.34036	0.337348	0.337348	0.337348	0.337351	0.337348	0.337348	0.337348	0.337348	0.337348	0.337348	0.322287	0.322287	0.322287	0.319273	0.322287	0.319273	0.319273	0.322287	0.319273	0.322287	0.319273	0.313255
VFG044253	Iron acquisition	Staphyloferrin synthesis	sirA	S. aureus		0.706059	0.324242	0.299996	0.324242	0.284849	0.287877	0.287877	0.287877	0.287877	0.287877	0.287877	0.284849	0.287877	0.287877	0.284849	0.287877	0.315153	0.315153	0.315153	0.315153	0.315153	0.312117	0.315153	0.315153	0.315153	0.315153	0.315153	0.315153	0.315153	0.315153	0.315153	0.315153	0.284851	0.284851	0.284851	0.278787	0.284851	0.278787	0.278787	0.284851	0.278787	0.284851	0.278787	0.309087
VFG044255	Iron acquisition	Staphyloferrin synthesis	sbnB	S. aureus		0.79167	0.285714	0.27679	0.27679	0.249996	0.249996	0.249996	0.249996	0.249996	0.252975	0.249996	0.249996	0.249996	0.249996	0.249996	0.127976	0.285718	0.282734	0.285718	0.285718	0.282734	0.273814	0.27679	0.282734	0.282734	0.232139	0.285718	0.273811	0.279758	0.285718	0.285718	0.282734	0.27976	0.276787	0.27976	0.273812	0.276787	0.273812	0.273812	0.276787	0.273812	0.285716	0.273812	0.288694
VFG001303	Immune evasion	Capsular polysaccharide synthesis enzyme	cap8G	S. aureus		0.296793	0.275405	0.275405	0.275405	0.296796	0.30214	0.294114	0.30214	0.30214	0.294114	0.294114	0.296796	0.299467	0.30214	0.294114	0.30214	0.283426	0.283426	0.87433	0.87433	0.283426	0.283426	0.283426	0.283426	0.283426	0.87166	0.283426	0.283426	0.87166	0.87166	0.283426	0.283426	0.2754	0.2754	0.2754	0.2754	0.2754	0.2754	0.2754	0.2754	0.2754	0.2754	0.2754	0.73797
VFG005030	Immune evasion	Capsular polysaccharide synthesis enzyme	cap5G	S. aureus		0.296793	0.275405	0.275405	0.275405	0.296796	0.30214	0.29412	0.30214	0.30214	0.29412	0.29412	0.296796	0.299467	0.30214	0.29412	0.30214	0.283426	0.283426	0.87433	0.87433	0.283426	0.283426	0.283426	0.283426	0.283426	0.87166	0.283426	0.283426	0.87166	0.87166	0.283426	0.283426	0.2754	0.2754	0.2754	0.2754	0.2754	0.2754	0.2754	0.2754	0.2754	0.2754	0.2754	0.73797
VFG004733	Exoenzyme	Thermonuclease	nuc	S. aureus		0.245616	0.24123	0.464912	0.24123	0.241229	0.236845	0.241229	0.236845	0.258775	0.236845	0.236845	0.241229	0.258775	0.258775	0.236845	0.258775	0.390351	0.390351	0.390351	0.390351	0.390351	0.390351	0.390351	0.390351	0.390351	0.390351	0.390351	0.390351	0.390351	0.390351	0.390351	0.390351	0.27193	0.359651	0.27193	0.337719	0.359651	0.337719	0.337719	0.359651	0.337719	0.27193	0.337719	0.258775
VFG001322	Iron acquisition	Iron regulated surface determinant	isdF	S. aureus		0.295951	0.311531	0.311531	0.311531	0.299068	0.302178	0.299068	0.302178	0.302178	0.299068	0.299068	0.299068	0.302178	0.302178	0.299068	0.302178	0.29283	0.29283	0.29283	0.29283	0.29283	0.286603	0.29283	0.29283	0.29283	0.29283	0.29283	0.29283	0.29283	0.29283	0.29283	0.29283	0.264801	0.264801	0.295951	0.280373	0.264801	0.280373	0.280373	0.264801	0.280373	0.264801	0.280373	0.72274
VFG002407	Toxin-secretion	Type VII secretion system	esaB	S. aureus		0.237502	0.25	0.300002	0.25	0.75	0.25	0.75	0.25	0.25	0.75	0.75	0.75	0.25	0.25	0.75	0.25	0.25	0.25	0.25	0.25	0.25	0.25	0.25	0.25	0.25	0.25	0.25	0.25	0.25	0.25	0.25	0.25	0.25	0.25	0.15	0.25	0.25	0.25	0.25	0.25	0.25	0.25	0.25	0.25
VFG001324	Iron acquisition	Iron regulated surface determinant	isdG	S. aureus		0.317753	0.289723	0.72897	0.289723	0.336449	0.336449	0.336449	0.336449	0.336449	0.336449	0.317757	0.336449	0.336449	0.336449	0.336449	0.336449	0.242989	0.242989	0.242989	0.242989	0.242989	0.252337	0.242989	0.242989	0.242989	0.242989	0.242989	0.242989	0.242989	0.242989	0.242989	0.242989	0.233649	0.299063	0.233649	0.317753	0.299063	0.317753	0.317753	0.299063	0.317753	0.299063	0.317753	0.76636
VFG044261	Iron acquisition	Staphyloferrin synthesis	sbnH	S. aureus		0.659996	0.235001	0.235001	0.235001	0.0824992	0.0824992	0.08	0.0824992	0.067501	0.08	0.08	0.0824992	0.067501	0.08	0.08	0.0824992	0.232499	0.232499	0.232499	0.232499	0.232499	0.23	0.232499	0.232499	0.232499	0.232499	0.232499	0.232499	0.232499	0.232499	0.232499	0.232499	0.229999	0.232496	0.229999	0.232496	0.232496	0.232496	0.232496	0.232496	0.232496	0.229999	0.232496	0.230001
VFG001321	Iron acquisition	Iron regulated surface determinant	isdE	S. aureus		0.184933	0.19178	0.767125	0.19178	0.22603	0.219174	0.219174	0.219174	0.219174	0.229455	0.219174	0.22603	0.219174	0.219174	0.22603	0.219174	0.208906	0.208906	0.208906	0.208906	0.208906	0.195208	0.208906	0.208906	0.208906	0.208906	0.208906	0.208906	0.208906	0.208906	0.208906	0.208906	0.205477	0.205477	0.205477	0.212331	0.205477	0.212331	0.212331	0.205477	0.212331	0.205477	0.212331	0.777399
VFG044259	Iron acquisition	Staphyloferrin synthesis	sbnF	S. aureus		0.58442	0.233761	0.233761	0.233761	0.137987	0.137989	0.136364	0.137989	0.134739	0.137989	0.133117	0.137987	0.134739	0.134739	0.137989	0.137989	0.22727	0.22727	0.22727	0.22727	0.225644	0.233771	0.22727	0.22727	0.228897	0.22727	0.22727	0.22727	0.22727	0.22727	0.228897	0.225644	0.202926	0.202926	0.202926	0.199673	0.202926	0.199673	0.19805	0.202926	0.19805	0.202926	0.19805	0.206173
VFG005041	Immune evasion	Capsular polysaccharide synthesis enzyme	cap5H	S. aureus		0.216346	0.201922	0.197117	0.197117	0.129808	0.129808	0.129808	0.129808	0.129808	0.129808	0.211535	0.129808	0.129808	0.129808	0.129808	0.129808	0.182692	0.182692	0.182692	0.182692	0.182692	0.182692	0.182692	0.182692	0.182692	0.182692	0.182692	0.254808	0.182692	0.182692	0.182692	0.182692	0.197115	0.197115	0.197115	0.192308	0.197115	0.192308	0.1875	0.197115	0.1875	0.1875	0.1875	0.211538
VFG004665	Exoenzyme	Serine protease	splF	S. aureus		0.276148	0.267783	0.259413	0.267783	0.251043	0.27615	0.251043	0.27615	0.27615	0.27615	0.251043	0.251043	0.27615	0.27615	0.251043	0.27615	0.217573	0.217573	0.217573	0.217573	0.217573	0.217573	0.217573	0.217573	0.217573	0.217573	0.217573	0.217573	0.217573	0.217573	0.217573	0.217573	0.196651	0.196651	0.196651	0.196651	0.196651	0.196651	0.196651	0.196651	0.196651	0.196651	0.196651	0.271968
VFG044258	Iron acquisition	Staphyloferrin synthesis	sbnE	S. aureus		0.548447	0.13322	0.18166	0.13322	0.176471	0.17474	0.174738	0.17474	0.178204	0.176471	0.174739	0.176471	0.178204	0.178204	0.174738	0.17474	0.166088	0.166088	0.166088	0.166088	0.166088	0.183394	0.166088	0.166088	0.166088	0.166088	0.166088	0.166088	0.166088	0.166088	0.166088	0.166088	0.186851	0.186849	0.186851	0.190308	0.186849	0.148792	0.190308	0.186849	0.190308	0.186851	0.190308	0.254325
VFG004683	Exoenzyme	Serine protease	splD	S. aureus		0.271971	0.276151	0.263599	0.276151	0.27615	0.27615	0.27615	0.27615	0.27615	0.27615	0.27615	0.27615	0.27615	0.27615	0.27615	0.27615	0.217573	0.217573	0.217573	0.217573	0.217573	0.217573	0.217573	0.217573	0.217573	0.217573	0.217573	0.217573	0.217573	0.217573	0.217573	0.217573	0.1841	0.1841	0.1841	0.1841	0.1841	0.1841	0.1841	0.1841	0.1841	0.1841	0.1841	0.276155
VFG001306	Immune evasion	Capsular polysaccharide synthesis enzyme	cap8J	S. aureus		0.232433	0.237839	0.302699	0.243245	0.12973	0.12973	0.12973	0.12973	0.12973	0.12973	0.183783	0.12973	0.12973	0.12973	0.12973	0.12973	0.216215	0.216215	0.216215	0.216215	0.216215	0.216215	0.216215	0.216215	0.216215	0.713512	0.216215	0.216215	0.713512	0.216215	0.216215	0.216215	0.183786	0.183786	0.183786	0.183786	0.183786	0.183786	0.183786	0.183786	0.183786	0.183786	0.183786	0.259462
VFG004951	Toxin	Exotoxin	set9	S. aureus		0.0410962	0	0	0	0.0273971	0	0.0273971	0	0.0273971	0.0273971	0.0273971	0.0273971	0	0	0.0273971	0	0	0	0	0	0	0	0.0787671	0	0	0	0	0	0	0	0	0	0.181508	0.17808	0.181508	0.181508	0.17808	0.181508	0.188359	0.17808	0.188359	0.181508	0.188359	0
VFG043587	Adherance	Cell wall surface anchor proteins	sasC	S. aureus		0.0091492	0.010064	0.113449	0.0137239	0.290028	0.285909	0.290027	0.285909	0.285909	0.290946	0.289113	0.290028	0.316562	0.315647	0.290487	0.284992	0.244278	0.274934	0.274934	0.274934	0.274934	0.20997	0.274934	0.274934	0.247026	0.274934	0.244278	0.215008	0.274934	0.274934	0.274934	0.274934	0.177949	0.215465	0.177949	0.144556	0.215465	0.226898	0.215916	0.215465	0.215916	0.216833	0.215916	0.371455
VFG001296	Exoenzyme	Cysteine protease	sspA	S. aureus		0.32416	0.299692	0.30581	0.299692	0.397555	0.397555	0.397555	0.397555	0.397555	0.397555	0.397555	0.397555	0.397555	0.397555	0.397555	0.397555	0.137615	0.140674	0.137615	0.137615	0.137615	0.137615	0.137615	0.137615	0.137615	0.137615	0.137615	0.137615	0.137615	0.137615	0.137615	0.137615	0.171253	0.171253	0.171253	0.125381	0.171253	0.125381	0.125381	0.171253	0.125381	0.171253	0.125381	0.571865
VFG004694	Exoenzyme	Serine protease	splB	S. aureus		0.245836	0.28333	0.25417	0.28333	0.266668	0.266668	0.266668	0.266668	0.266668	0.266668	0.266668	0.266668	0.266668	0.266668	0.266668	0.266668	0.0625002	0	0	0	0	0.0541667	0	0	0	0.0541667	0	0	0	0.0625002	0	0	0.170836	0.170836	0.170836	0.170836	0.170836	0.170836	0.175	0.170836	0.175	0.170836	0.170836	0.291666
VFG004674	Exoenzyme	Serine protease	splE	S. aureus		0.235771	0.296751	0.280485	0.296751	0.264227	0.264227	0.264227	0.264227	0.264227	0.264227	0.264227	0.264227	0.264227	0.264227	0.264227	0.264227	0.207319	0.207319	0.247965	0.247965	0.207319	0.203254	0.207319	0.207319	0.207319	0.207319	0.207319	0.207319	0.207319	0.203254	0.207319	0.207319	0.170734	0.170734	0.170734	0.170734	0.170734	0.170734	0.174796	0.170734	0.174796	0.170734	0.170734	0.27236
VFG004966	Toxin	Enterotoxin	yent2	S. aureus		0	0.198528	0	0.198528	0	0	0	0	0	0	0	0	0	0	0	0	0	0	0.176471	0.176471	0	0.176471	0	0	0	0	0	0	0	0	0	0	0.161762	0.161762	0.161762	0.161762	0.161762	0.161762	0.161762	0.161762	0.161762	0	0.161762	0
VFG043588	Adherance	Cell wall surface anchor proteins	sasG	S. aureus		0.0193082	0.276749	0.0168946	0.0168946	0.0160902	0.137569	0.0168947	0.271921	0.302494	0.0434432	0.0909096	0.0160902	0.379726	0.487535	0.0225261	0.174579	0.0225261	0.22687	0.0225261	0.0225261	0.18906	0.242157	0.21078	0.257439	0.234113	0.0225261	0.0225261	0.0225261	0.225263	0.0144811	0.189057	0.189057	0.156075	0.16412	0.111826	0.290427	0.241351	0.181819	0.0217217	0.163316	0.0217217	0.144812	0.0217217	0.057119
AHC54578	Toxin	Exfoliative toxin	etd	S. aureus		0.270465	0.284697	0.284697	0.284697	0.241991	0.241991	0.241991	0.241991	0.241991	0.241991	0.241991	0.241991	0.241991	0.241991	0.241991	0.241991	0.128115	0.128115	0.128115	0.128115	0.128115	0.124554	0.128115	0.128115	0.128115	0.131671	0.128115	0.128115	0.128115	0.128115	0.128115	0.128115	0.149467	0.149467	0.149467	0.209966	0.149467	0.209966	0.209966	0.149467	0.209966	0.149467	0.209966	0.252671
VFG044442	Iron acquisition	Iron regulated surface determinant	idsI	S. aureus		0.333332	0.342597	0.648153	0.342597	0.324077	0.324077	0.324077	0.324077	0.324077	0.324077	0.296301	0.324077	0.324077	0.324077	0.324077	0.324077	0.277781	0.277781	0.277781	0.277781	0.277781	0.28704	0.277781	0.277781	0.277781	0.277781	0.277781	0.277781	0.277781	0.277781	0.277781	0.277781	0.148147	0.351853	0.148147	0.361108	0.351853	0.370373	0.370373	0.351853	0.370373	0.342597	0.370373	0.620372
VFG044256	Iron acquisition	Staphyloferrin synthesis	sbnC	S. aureus		0.49486	0.148973	0.155823	0.148973	0.154108	0.159246	0.154108	0.159246	0.159246	0.142126	0.145546	0.154108	0.159246	0.159246	0.154108	0.159246	0.193492	0.193492	0.193492	0.193492	0.193492	0.198629	0.193492	0.193492	0.193492	0.193492	0.193492	0.193492	0.193492	0.193492	0.193492	0.193492	0.145548	0.145548	0.145548	0.150682	0.145548	0.150682	0.148971	0.145548	0.148971	0.145548	0.148971	0.162669
VFG001284	Adherance	Intercellular transcription regulator	icaR	S. aureus		0.112903	0.107528	0.510756	0.263438	0.129032	0.129032	0.107528	0.129032	0.65054	0.129032	0.107528	0.129032	0.129032	0.129032	0.129032	0.129032	0.107528	0.145161	0.204304	0.204304	0.107528	0.145161	0.107528	0.107528	0.145161	0.107528	0.107528	0	0.15054	0.107528	0.145161	0.107528	0.145161	0.107528	0.145161	0.155911	0.107528	0.107528	0.107528	0.107528	0.107528	0.107528	0.107528	0.107528
VFG002964	Immune evasion	Capsular polysaccharide synthesis enzyme	cap5E	S. aureus		0.312865	0.315788	0.114036	0.114036	0.102341	0	0.0701749	0	0.0643276	0.0672512	0	0.102341	0.119885	0.0701749	0.0701749	0.0701749	0.0964912	0.0964912	0.877189	0.877189	0.0935681	0.0555549	0.0964912	0.0935681	0.0497073	0.874274	0.0964912	0.292399	0.874274	0.871348	0.0964912	0.0935681	0.143272	0.143272	0.143272	0.304092	0.143272	0.304092	0.301171	0.143272	0.301171	0.143272	0.298249	0.73684
VFG001301	Immune evasion	Capsular polysaccharide synthesis enzyme	cap8E	S. aureus		0.309943	0.312864	0.114036	0.114036	0.102341	0	0.0701749	0	0.0643276	0.0672512	0	0.102341	0.102341	0.0701749	0.0701749	0.102341	0.0964912	0.0964912	0.880114	0.880114	0.0935681	0.0555549	0.0964912	0.0935681	0.067252	0.877189	0.0964912	0.25731	0.877189	0.874274	0.0964912	0.0935681	0.143272	0.143272	0.143272	0.301171	0.143272	0.301171	0.298249	0.143272	0.298249	0.143272	0.29532	0.739765
VFG001310	Immune evasion	Capsular polysaccharide synthesis enzyme	cap8N	S. aureus		0.152541	0.149152	0.142373	0.145762	0.1661	0.172883	0.172883	0.172883	0.172883	0.169492	0.122032	0.1661	0.172883	0.172883	0.172883	0.172883	0.122032	0.122032	0.122032	0.122032	0.122032	0.186442	0.122032	0.122032	0.122032	0.501692	0.122032	0.122032	0.501692	0.501692	0.122032	0.122032	0.135592	0.135592	0.135592	0.423729	0.135592	0.423729	0.145764	0.135592	0.145764	0.135592	0.145764	0.200003
VFG005107	Immune evasion	Capsular polysaccharide synthesis enzyme	cap5N	S. aureus		0.159321	0.149152	0.142373	0.145762	0.1661	0.172883	0.172883	0.172883	0.172883	0.169492	0.122032	0.1661	0.172883	0.172883	0.172883	0.172883	0.122032	0.122032	0.122032	0.122032	0.122032	0.135591	0.122032	0.122032	0.122032	0.498309	0.122032	0.122032	0.498309	0.498309	0.122032	0.122032	0.132202	0.132202	0.132202	0.423729	0.132202	0.423729	0.142372	0.132202	0.142372	0.132202	0.142372	0.152541
VFG044276	Iron acquisition	Siderophore receptor	sfaA	S. aureus		0.0705278	0.576822	0.576822	0.579347	0.740551	0.743072	0.697729	0.743072	0.743072	0.740551	0.740551	0.740551	0.743072	0.743072	0.740551	0.743072	0.612088	0.612088	0.612088	0.612088	0.612088	0.607058	0.612088	0.612088	0.612088	0.612088	0.612088	0.612088	0.612088	0.612088	0.612088	0.612088	0.128461	0.128461	0.128461	0.125944	0.128461	0.125944	0.125944	0.128461	0.125944	0.128461	0.125944	0.710325
ADK78216	Adherance	Accumulation associated protein	aap	S. epidermidis		0.0118126	0.192261	0.0264762	0.0105907	0.019552	0.196741	0.01833	0.22444	0.319347	0.035031	0.0452142	0.019552	0.280653	0.43992	0.0358457	0.126679	0.0276985	0.130347	0.0334011	0.0334011	0.14949	0.162527	0.206516	0.171892	0.226884	0.0517312	0.0334011	0.0334011	0.219551	0.0142565	0.127901	0.12831	0.126273	0.169858	0.133197	0.174747	0.147454	0.112423	0.0358452	0.172303	0.0358452	0.140529	0.0358452	0.0431772
VFG004926	Toxin	Exotoxin	set17	S. aureus		0	0.0692634	0.0692634	0.0692634	0.207791	0.160176	0.207791	0.160176	0.160176	0.207791	0.0909086	0.207791	0.160176	0.160176	0.207791	0.155842	0	0	0	0	0	0	0	0	0	0	0	0	0	0	0	0	0.12554	0.12554	0.12554	0.0562773	0.12554	0.0562773	0.108226	0.12554	0.108226	0.12554	0.108226	0.116883
VFG004956	Toxin	Exotoxin	set7	S. aureus		0.0692643	0.0692634	0.0692634	0.0692634	0.207791	0.160176	0.207791	0.160176	0.160176	0.207791	0.0952381	0.207791	0.160176	0.160176	0.207791	0.155842	0	0	0	0	0	0	0	0	0	0	0	0	0	0	0	0	0.12554	0.12554	0.12554	0.0562773	0.12554	0.0562773	0.0562773	0.12554	0.0562773	0.12554	0.0562773	0.116883
VFG004927	Toxin	Exotoxin	set17	S. aureus		0	0.0692634	0.0692634	0.0692634	0.155842	0.160176	0.155842	0.160176	0.160176	0.155842	0.0952381	0.155842	0.160176	0.160176	0.155842	0.155842	0	0	0	0	0	0	0	0	0	0	0	0	0	0	0	0	0.12554	0.12554	0.12554	0.0562773	0.12554	0.0562773	0.0562773	0.12554	0.0562773	0.12554	0.0562773	0.112555
VFG002405	Toxin-secretion	Type VII secretion system	esxA	S. aureus		0	0.12371	0.247426	0.15464	0.96907	0	0.96907	0	0	0.96907	0.96907	0.96907	0	0	0.96907	0	0	0.185566	0.237118	0.237118	0.237118	0.2268	0.237118	0.237118	0	0.237118	0	0.237118	0.237118	0.237118	0.237118	0.237118	0.12371	0.12371	0	0.247426	0.12371	0.247426	0.247426	0.12371	0.247426	0.12371	0.247426	0
VFG004500	Adherance	Fibronectin binding protein	ebh	S. epidermidis		0.0017642	0.00127414	0.0338136	0.00127414	0.95227	0.858865	0.878373	0.586102	0.996084	0.949429	0.947765	0.95237	0.996274	0.994808	0.848673	0.995885	0.0110753	0.00294033	0.00294033	0.00294033	0.00294033	0.00294032	0.00294033	0.00294033	0.00294033	0.00294033	0.0110753	0.00294033	0.00294033	0.00294033	0.00294033	0.00294033	0.121827	0.115653	0.121827	0.113301	0.115457	0.113203	0.113202	0.11526	0.182203	0.131628	0.113104	0.135744
VFG004580	Adherance	Fibrinogen binding protein	sdrH	S. epidermidis		0.180872	0.170478	0.170478	0.170478	0.503117	0.519751	0.519748	0.519751	0.519751	0.501039	0.501039	0.503117	0.534306	0.544699	0.49896	0.519751	0.19127	0.193348	0.19127	0.19127	0.193348	0.189191	0.193348	0.193348	0.193348	0.193348	0.19127	0.193348	0.193348	0.19127	0.193348	0.193348	0.120583	0.120583	0.120583	0.118504	0.120583	0.118504	0.118504	0.120583	0.118504	0.120583	0.118504	0.237008
VFG004581	Adherance	Fibrinogen binding protein	sdrH	S. epidermidis		0.17938	0.169072	0.169074	0.169074	0.498967	0.515465	0.515462	0.515465	0.515465	0.496906	0.496906	0.498967	0.529899	0.540206	0.494845	0.515465	0.189692	0.191754	0.189692	0.189692	0.191754	0.187631	0.191754	0.191754	0.191754	0.191754	0.189692	0.191754	0.191754	0.189692	0.191754	0.191754	0.119588	0.119588	0.119588	0.117527	0.119588	0.117527	0.117527	0.119588	0.117527	0.119588	0.117527	0.235053
VFG001286	Adherance	Intercellular adhesion protein	icaA	S. aureus		0.366339	0	0.663366	0.306932	0	0	0	0	0.584158	0	0	0	0	0	0	0	0	0	0	0	0	0	0	0.148515	0	0	0	0.17822	0	0	0	0	0.118811	0.118811	0.118811	0	0.118811	0	0	0.118811	0	0.118811	0	0.247522
VFG004977	Toxin	Enterotoxin	selo	S. aureus		0	0	0.0629921	0	0.0590557	0.0590557	0.0590557	0.0590557	0.0590557	0.0590557	0.0590557	0.0590557	0.0590557	0.0590557	0.0590557	0.0590557	0	0	0	0	0	0	0	0	0	0	0	0	0	0	0	0	0.118112	0.118112	0.118112	0.118112	0.118112	0.118112	0.118112	0.118112	0.118112	0.118112	0.118112	0
VFG004979	Toxin	Enterotoxin	selo	S. aureus		0.0944875	0.110237	0	0.110237	0	0.122047	0	0.122047	0	0	0.0511813	0	0	0.122047	0	0	0	0.0590556	0	0	0	0	0.0590556	0	0	0	0	0.0590556	0	0	0.0590556	0	0.114174	0.114174	0.114174	0.114174	0.114174	0.114174	0.114174	0.114174	0.114174	0.114174	0.114174	0
VFG004976	Toxin	Enterotoxin	selp	S. aureus		0	0	0	0	0.0692308	0.06923	0.065385	0.06923	0.06923	0.0653838	0.0692308	0.0692308	0.06923	0.06923	0.0692308	0.06923	0	0	0	0	0	0.073076	0	0	0	0	0	0	0	0	0	0	0.111536	0.111536	0.111536	0	0.111536	0	0	0.111536	0	0.111536	0	0.05
VFG017073	Toxin	Enterotoxin	selo	S. aureus		0	0	0	0	0	0	0	0	0	0	0.0511813	0	0	0	0	0	0.0590556	0.0590556	0.0590556	0.0590556	0.0590556	0	0.0590556	0.0590556	0.0590556	0	0.0590556	0.0590556	0.0590556	0.0590556	0.0590556	0.0590556	0.110236	0.110236	0.110236	0.110234	0.110236	0.110234	0.110234	0.110236	0.110234	0.110236	0.110234	0
VFG001299	Immune evasion	Capsular polysaccharide synthesis enzyme	cap8C	S. aureus		0.59449	0.56693	0.0708651	0.0708651	0	0	0	0.0669301	0	0	0	0	0	0	0	0	0.0669295	0.0669295	0.56693	0.56693	0.0669295	0	0.0669295	0.0669295	0	0.58268	0.0669295	0.5748	0.58268	0.58268	0.0669295	0.0669295	0.110235	0	0	0.55512	0	0.55512	0.55118	0	0.55118	0	0.55118	0.515753
VFG004707	Exoenzyme	Serine protease	splA	S. aureus		0.189076	0.222689	0.222687	0.222689	0.193275	0.193275	0.193275	0.193275	0.193275	0.193275	0.193275	0.193275	0.193275	0.193275	0.193275	0.193275	0.113447	0.121849	0.113447	0.113447	0.126051	0.0966392	0.126051	0.113447	0.126051	0.113447	0.113447	0.126051	0.126051	0.113447	0.113447	0.126051	0.109244	0.109244	0.109244	0.109244	0.109244	0.109244	0.109244	0.109244	0.109244	0.109244	0.109244	0.210085
VFG002420	Exoenzyme	Adenosine synthase A	adsA	S. aureus		0.134717	0.123055	0.148965	0.123055	0.121763	0.167101	0.174868	0.167101	0.16969	0.181348	0.178759	0.121763	0.167101	0.167101	0.123057	0.167101	0.424867	0.427464	0.427461	0.427461	0.426166	0.431349	0.426166	0.426166	0.426166	0.426166	0.424867	0.426166	0.426166	0.426165	0.427461	0.426166	0.108807	0.108807	0.108807	0.433942	0.108807	0.433942	0.439121	0.108807	0.439121	0.108807	0.437825	0.101037
VFG001302	Immune evasion	Capsular polysaccharide synthesis enzyme	cap8F	S. aureus		0.0325206	0.154472	0.143633	0.143633	0	0.0460707	0.0298107	0.0460707	0.0460707	0.0298107	0.0298107	0	0.0460707	0.0460707	0.0298107	0.0460707	0.0406505	0.0840109	0.71003	0.71003	0.0406505	0.162603	0.0406505	0.0406505	0.0406505	0.69377	0.0406505	0.0406505	0.69377	0.69106	0.0406505	0.0406505	0.108399	0.108399	0.108399	0.0975621	0.108399	0.0975621	0.0975621	0.108399	0.0975621	0.108399	0.0975621	0.607043
VFG018630	Immune evasion	Capsular polysaccharide synthesis enzyme	cap5F	S. aureus		0.0323453	0.150943	0.140162	0.0619943	0	0.0458224	0.02965	0.0458224	0.0458224	0.02965	0.02965	0	0.0458224	0.0458224	0.02965	0.0458224	0.0404314	0.083558	0.71159	0.71159	0.0404314	0.129378	0.0404314	0.0404314	0.0404314	0.69542	0.0404314	0.0404314	0.69542	0.69272	0.0404314	0.0404314	0.107815	0.107815	0.107815	0.0970362	0.107815	0.0970362	0.0970362	0.107815	0.0970362	0.107815	0.0970362	0.601081
VFG004978	Toxin	Enterotoxin	selo	S. aureus		0	0	0	0	0	0	0	0	0	0	0.0500002	0	0	0	0	0	0.0576928	0.0576928	0.0576928	0.0576928	0.0576928	0	0.0576928	0.0576928	0.0576928	0	0.0576928	0.0576928	0.0576928	0.0576928	0.0576928	0.0576928	0.107692	0.107692	0.107692	0.107692	0.107692	0.107692	0.107692	0.107692	0.107692	0.107692	0.107692	0
VFG004501	Adherance	Fibronectin binding protein	ebhA	S. epidermidis		0	0	0.0365505	0	0.951694	0.847762	0.949569	0.553023	0.996187	0.948724	0.948196	0.951794	0.995759	0.994812	0.917472	0.995978	0.0119718	0.0144081	0.0144081	0.0144081	0.0144081	0.00614472	0.0144081	0.00678051	0.0144081	0.0144081	0.0119718	0.00678051	0.0144081	0.00678051	0.0144081	0.0144081	0.102235	0.0946083	0.102235	0.0922769	0.0943963	0.0922769	0.0922764	0.0941848	0.166969	0.111982	0.0921707	0.114737
VFG044257	Iron acquisition	Staphyloferrin synthesis	sbnD	S. aureus		0.698568	0.0622002	0.100477	0.0622002	0.131577	0.131577	0.131577	0.131577	0.131577	0.131577	0.284689	0.131577	0.131577	0.131577	0.131577	0.131577	0.13397	0.13397	0.13397	0.13397	0.13397	0.13397	0.13397	0.13397	0.13397	0.13397	0.13397	0.13397	0.13397	0.13397	0.13397	0.13397	0.10048	0.10048	0.10048	0.10048	0.10048	0.10048	0.10048	0.10048	0.10048	0.10048	0.10048	0.126792
VFG004996	Toxin	Enterotoxin	sei	S. aureus		0	0.103305	0.0454549	0.103305	0	0	0	0	0	0	0.0950413	0	0	0	0.0950413	0	0.227274	0.227274	0.227274	0.227274	0.227274	0.227274	0.227274	0.227274	0.227274	0.227274	0.227274	0.227274	0.227274	0.227274	0.227274	0.227274	0.099174	0.099174	0.099174	0.099174	0.099174	0.099174	0.0537185	0.099174	0.0537185	0.099174	0.0537185	0
VFG001293	Toxin	Hemolysin	hly/hla	S. aureus		0	0.0438869	0.0438869	0.0438869	0.0501565	0.0501565	0.0501565	0.0501565	0.0501565	0.0501565	0.0501565	0.0501565	0.0501565	0.0501565	0.0501565	0.0501565	0.100313	0.100313	0.0971774	0.0971774	0.0971774	0.100313	0.0971774	0.0971774	0.0971774	0.100313	0.100313	0.100313	0.100313	0.100313	0.100313	0.0971774	0.0971776	0.0971776	0.0971776	0	0.0971776	0	0	0.0971776	0	0.0971776	0	0.031348
VFG004908	Toxin	Exotoxin	set24	S. aureus		0.0517241	0	0	0	0	0	0	0	0	0	0	0	0	0	0	0	0	0	0	0	0	0	0.163794	0	0	0	0	0	0	0	0	0	0.0905183	0.0905183	0.0905183	0.094829	0.0905183	0.094829	0.094829	0.0905183	0.094829	0.0905183	0.094829	0
VFG004907	Toxin	Exotoxin	set24	S. aureus		0	0	0.0775856	0.0775856	0	0.0560353	0	0.0560353	0.0560353	0	0	0	0	0	0	0	0	0	0	0	0	0.077587	0	0	0	0	0	0	0	0	0	0	0.0905183	0.0905183	0.0905183	0.094829	0.0905183	0.094829	0.094829	0.0905183	0.094829	0.0905183	0.094829	0.107761
VFG001800	Toxin	Exfoliative toxin	eta	S. aureus		0.249999	0.282146	0.249999	0.282146	0.20357	0.20357	0.20357	0.20357	0.20357	0.20357	0.20357	0.20357	0.20357	0.20357	0.20357	0.20357	0.0999984	0.0999984	0	0	0	0.0821435	0.0999984	0	0.0999984	0.0999984	0.0999984	0.0999984	0.0999984	0.0999984	0.0999984	0	0.0892866	0.0892866	0.0892866	0	0.0892866	0	0	0.0892866	0	0.0892866	0	0.217857
VFG004964	Toxin	Exotoxin	set2	S. aureus		0	0.0816996	0	0.0816996	0.0359477	0.0359477	0.0326797	0.0359477	0.0359477	0.0359477	0.0718956	0.0359477	0	0.0359477	0	0.0326794	0.107844	0.107844	0.107844	0.107844	0.107844	0.107844	0.107844	0.107844	0.107844	0.107844	0.107844	0.107844	0.0947708	0.107844	0.107844	0.107844	0.0882351	0.0882351	0.0882351	0.0882351	0.0882351	0.0882351	0.094771	0.0882351	0.094771	0.0882351	0.094771	0.0980394
VFG004889	Toxin	Exotoxin	set38	S. aureus		0.0811696	0.0681826	0.0584418	0.0681826	0.0519481	0.0519481	0	0.0519481	0.0519481	0	0	0.0519481	0.0519481	0.0519481	0	0.0519481	0.0454543	0.0454543	0.0454543	0.0454543	0.0454543	0.0454543	0.0454543	0.0454543	0.0454543	0.0454543	0.0454543	0.0454543	0.0454543	0.0454543	0.0454543	0.0454543	0.0876616	0.0876616	0.0876616	0.0876616	0.0876616	0.0876616	0.0941564	0.0876616	0.0941564	0.0876616	0.0941564	0
VFG004894	Toxin	Exotoxin	set33	S. aureus		0.0811696	0.0681826	0.0584418	0.0681826	0.0519481	0.0519481	0	0.0519481	0.0519481	0	0	0.0519481	0.0519481	0.0519481	0	0.0519481	0.0454543	0.0454543	0.0454543	0.0454543	0.0454543	0.0454543	0.0454543	0.0454543	0.0454543	0.0454543	0.0454543	0.0454543	0.0454543	0.0454543	0.0454543	0.0454543	0.0876616	0.0876616	0.0876616	0.0876616	0.0876616	0.0876616	0.0941564	0.0876616	0.0941564	0.0876616	0.0941564	0
VFG002422	Immune evasion	Chemotaxis inhibiting protein	chp	S. aureus		0	0	0.181208	0.134227	0.107383	0.114095	0.107383	0.114095	0.114095	0.114095	0.114095	0.107383	0.114095	0.114095	0.107383	0.114095	0.0872487	0.0872487	0.0872487	0.0872487	0.0872487	0.0872487	0.0872487	0.0872487	0.0872487	0.0872487	0.0872487	0.0872487	0.0872487	0.0872487	0.0872487	0.0872487	0.0872487	0.0872487	0.0872487	0.0872487	0.0872487	0.0872487	0.0872487	0.0872487	0.0872487	0.0872487	0.0872487	0.0939612
VFG004921	Toxin	Exotoxin	set19	S. aureus		0.0793658	0.0984137	0	0.0984137	0.0507937	0	0	0	0	0	0	0.0507937	0	0	0	0	0.0603173	0.0603173	0.0603173	0.0603173	0.0603173	0.0444442	0.0603173	0.0603173	0.0603173	0.0603173	0.0603173	0.0603173	0.0603173	0.0603173	0.0603173	0.0603173	0.0857135	0.0857135	0.0857135	0.0857135	0.0857135	0.0857135	0.092064	0.0857135	0.092064	0.0857135	0.092064	0
VFG001313	Immune evasion	Immunoglobulin G binding protein A	spa	S. aureus		0.0406508	0.0487805	0.0223579	0.0487805	0.0264227	0.0873982	0.0284554	0	0.0873982	0.0264228	0.044715	0.0264227	0.0873982	0.0873982	0.0264228	0.046748	0.0569101	0.054878	0.054878	0.054878	0.0569101	0.0569101	0.054878	0.054878	0.054878	0.054878	0.0569101	0.054878	0.054878	0.0569101	0.0569101	0.0569101	0.0833325	0.0833325	0.0833325	0.0833325	0.0833325	0.0813	0.0833325	0.0833325	0.0833325	0.0833325	0.0833325	0.0223578
VFG001285	Adherance	Intercellular adhesion protein	icaA	S. aureus		0.626214	0.101942	0.550969	0.626214	0.0946602	0.0995143	0.0946602	0.0995143	0.78883	0.0946602	0.0995143	0.0946602	0.0995143	0.0995143	0.0946602	0.0995143	0.0800972	0.0800972	0.0800972	0.0800972	0.0800972	0.0898048	0.0800972	0.0800972	0.0800972	0.0800972	0.0800972	0.0800972	0.0800972	0.0800972	0.0800972	0.0800972	0.0825234	0.0825234	0.0825234	0.0825234	0.0825234	0.0825234	0.0825234	0.0825234	0.0825234	0.0825234	0.0825234	0.599516
VFG001328	Exoenzyme	Staphylokinase	sak	S. aureus		0.134967	0.0858883	0.0858883	0.0858883	0	0	0	0	0	0	0	0	0	0	0	0	0.13497	0.13497	0.13497	0.13497	0.13497	0.13497	0.13497	0.13497	0.13497	0.13497	0.13497	0.13497	0.13497	0.13497	0.13497	0.13497	0.079754	0.079754	0.079754	0.079754	0.079754	0.079754	0.079754	0.079754	0.079754	0.079754	0.079754	0.0981595
VFG004458	Immune evasion	Capsular polysaccharide synthesis enzyme	cap5B	S. aureus		0.583335	0.65789	0.0921044	0.0921044	0.0964901	0	0	0	0	0.0964901	0.0964901	0.0964901	0	0	0.0964901	0.048246	0.0701749	0.0701749	0.596488	0.596488	0	0.0701749	0.0701749	0.0701749	0.0701749	0.60526	0.0701749	0.614036	0.609651	0.60526	0.0701749	0.0701749	0.0789486	0	0.0789486	0.578948	0	0.578948	0.59211	0	0.59211	0.0789486	0.59211	0.55263
VFG001298	Immune evasion	Capsular polysaccharide synthesis enzyme	cap8B	S. aureus		0.578946	0.66228	0.0921044	0.0921044	0.0964901	0	0.0964901	0	0.0964901	0.0964901	0.0964901	0.0964901	0	0	0.0964901	0.048246	0	0	0.600877	0.600877	0	0	0	0	0	0.609651	0	0.618417	0.614033	0.609651	0	0	0.0789486	0	0.0789486	0.583337	0	0.583337	0.596491	0	0.596491	0.0789486	0.596491	0.55263
VFG002404	Toxin-secretion	Type VII secretion system	essA	S. aureus		0.118421	0	0.171051	0.0592114	0.618419	0.0592114	0.618419	0	0.0592114	0.625004	0.625004	0.618419	0	0.0592114	0.625004	0.0592114	0	0	0	0	0	0	0	0	0	0	0	0	0	0	0	0	0.0789482	0	0	0.184211	0	0.184211	0.125002	0	0.125002	0.0789482	0.125002	0
VFG004918	Toxin	Exotoxin	set20	S. aureus		0	0	0.0787047	0.0787047	0	0.0787028	0.0740743	0.0787028	0.0787028	0	0	0	0.0787028	0.0787028	0	0.0787028	0.0925933	0.0694437	0	0.0925933	0.0925933	0.212966	0	0	0.0925933	0.0925933	0.0925933	0.0925933	0.0925933	0.0925933	0	0.0925933	0.078703	0	0.0740733	0.0555556	0.0555556	0	0.0555556	0	0.0740743	0.0555556	0.0555556	0
VFG004991	Toxin	Enterotoxin	sell	S. aureus		0	0.0666664	0	0	0.0666664	0.0666664	0.0666664	0.0666664	0.0666664	0.0666664	0.0499998	0.0666664	0.0666664	0.0666664	0.0666664	0.0666664	0.0666664	0.0666664	0.0666664	0.0666664	0.0666664	0.0666664	0.0666664	0.0666664	0.0666664	0.0666664	0.0666664	0.0666664	0.0666664	0.0666664	0.0666664	0.0666664	0.0708338	0.0708338	0.0708338	0.0708338	0.0708338	0.0708338	0.0708338	0.0708338	0.0708338	0.0708338	0.0708338	0.0375
VFG005096	Immune evasion	Capsular polysaccharide synthesis enzyme	cap5M	S. aureus		0.454052	0.421622	0	0.167567	0.124323	0.124323	0	0.124323	0.124323	0.0486486	0.0486486	0.124323	0.124323	0.124323	0	0.124323	0.0756762	0	0.427026	0.427026	0	0	0	0	0	0.80541	0.0756762	0.405408	0.80541	0.80541	0	0	0.0702697	0.0702697	0.0702697	0.71892	0.0702697	0.71892	0.459463	0.0702697	0.459463	0.0810803	0.459463	0.162164
VFG001309	Immune evasion	Capsular polysaccharide synthesis enzyme	cap8M	S. aureus		0.454052	0.437836	0	0.167567	0.124323	0	0	0	0	0.0486486	0.0486486	0.124323	0	0	0.113515	0	0.0756762	0	0.427026	0.427026	0	0	0	0	0	0.8	0.0756762	0.405408	0.8	0.8	0	0	0.0702697	0.0702697	0.0702697	0.72432	0.0702697	0.72432	0.459463	0.0702697	0.459463	0.0810803	0.459463	0.162164
VFG004897	Toxin	Exotoxin	set31	S. aureus		0	0.0692634	0.147185	0.147185	0.151514	0	0.151514	0.0952369	0.0952369	0.151514	0.0952381	0.151514	0	0.0952369	0.151514	0.151514	0	0	0	0	0	0	0	0	0	0	0	0	0	0	0	0	0.0692635	0.0692635	0.0692635	0	0.0692635	0	0.0692635	0.0692635	0.0692635	0.0692635	0.0692635	0.116883
VFG004919	Toxin	Exotoxin	set20	S. aureus		0.068377	0.0470086	0	0.0470086	0.12393	0.12393	0.0683763	0.12393	0.12393	0.12393	0.0769231	0.12393	0.12393	0.12393	0.12393	0.12393	0	0	0	0	0	0	0	0	0	0	0	0	0	0	0	0	0.0683771	0	0.0940158	0	0	0	0	0	0.0683763	0.0940158	0	0.0512815
VFG004893	Toxin	Exotoxin	set34	S. aureus		0	0.0470086	0.0555549	0.0470086	0.12393	0.12393	0.12393	0.12393	0.12393	0.12393	0.0769231	0.12393	0.12393	0.12393	0.12393	0.12393	0	0.0641032	0	0	0	0	0	0	0	0	0	0	0	0	0	0	0.0683771	0.102563	0.0854688	0	0.102563	0	0	0.102563	0.0811955	0.0854688	0	0.0512815
VFG004948	Toxin	Exotoxin	set10	S. aureus		0.0726491	0.0470086	0.0555549	0.0470086	0.12393	0.12393	0.12393	0.12393	0.12393	0.12393	0.0769231	0.12393	0.12393	0.12393	0.12393	0.12393	0	0	0	0	0	0	0	0	0	0	0	0	0	0	0	0	0.0683771	0	0.0940158	0	0	0	0	0	0.0683763	0.0940158	0	0.0512815
VFG004961	Toxin	Exotoxin	set5	S. aureus		0.112069	0	0.0775859	0	0.0775859	0.0775859	0.0775859	0.0775859	0	0.0775859	0.0775859	0.0775859	0.0775859	0.0775859	0.0775859	0.0775859	0.0775859	0.0775859	0.0775859	0.0775859	0.0775859	0.0775859	0.0775859	0.0775859	0.0775859	0.0775859	0.0775859	0.0775859	0.0775859	0.0775859	0.0775859	0.0775859	0.0646558	0.0646558	0.0517247	0	0.0646558	0	0	0.0646558	0	0.0646558	0	0.103448
VFG005118	Immune evasion	Capsular polysaccharide synthesis enzyme	cap5O	S. aureus		0.323807	0.328572	0.0500001	0.0738096	0.0571422	0.0476186	0.0571422	0.0476186	0.0476186	0.0571422	0.0571422	0.0571422	0.0476186	0.0476186	0.0571422	0.0476186	0.0428571	0.0428571	0.0333333	0.0333333	0.0333333	0	0.0333333	0.0333333	0.0428571	0.773807	0.0428571	0.333333	0.773807	0.773807	0.0428571	0.0333333	0.0642863	0.0642863	0.0642863	0.330956	0.0642863	0.330956	0.283332	0.0642863	0.283332	0.0642863	0.283332	0.0476184
VFG004691	Exoenzyme	Serine protease	splC	S. aureus		0.271967	0.255228	0.213389	0.255228	0.234311	0.234311	0.234311	0.234311	0.234311	0.234311	0.234311	0.234311	0.234311	0.234311	0.234311	0.234311	0.062762	0.062762	0.062762	0.062762	0.062762	0.062762	0.062762	0.062762	0.062762	0.062762	0.062762	0.062762	0.062762	0.062762	0.062762	0.062762	0.062762	0.062762	0.062762	0.062762	0.062762	0.062762	0.062762	0.062762	0.062762	0.062762	0.062762	0.242679
VFG001803	Toxin	Enterotoxin	seh	S. aureus		0.0871356	0.0788377	0.0788377	0.0788377	0	0.049793	0	0.049793	0.0663909	0	0	0	0.049793	0.0663909	0	0.112031	0.0746888	0.0746888	0.0788383	0.0788383	0.195023	0	0.0746888	0.195023	0.0746888	0.0746888	0.0746888	0.0746888	0.0746888	0.0788383	0	0.195023	0.0622409	0.0622409	0.0622409	0	0.0622409	0	0.0788385	0.0622409	0.0788385	0.0622409	0.0788385	0
VFG004973	Toxin	Enterotoxin	selq	S. aureus		0.061984	0	0	0	0.0991725	0.0578507	0.0578507	0.0578507	0.0578507	0.0991725	0.0991725	0	0.0991725	0.0826453	0	0.0578507	0	0.0413226	0	0	0	0.103308	0	0	0	0	0	0	0	0	0	0	0.0619829	0.0619829	0.0619829	0.0743813	0.0619829	0.0743813	0.0661168	0.0619829	0.0661168	0.0619829	0.0661168	0.070248
VFG004975	Toxin	Enterotoxin	selq	S. aureus		0.0661163	0.0702466	0	0.0702466	0	0	0.0991725	0.0991725	0	0.0991725	0	0	0.0991725	0.0991725	0	0.0495863	0	0	0	0	0	0.103308	0	0	0	0	0	0	0	0	0.0413226	0	0.0619829	0.0619829	0.0619829	0.0743803	0.0619829	0.0743813	0.0743803	0.0619829	0.0743803	0.0619829	0.0743803	0
VFG004957	Toxin	Exotoxin	set7	S. aureus		0	0.0692634	0.0865797	0.0692634	0.203465	0.155842	0.203465	0.155842	0.155842	0.203465	0.0952381	0.203465	0.155842	0.155842	0.203465	0.155842	0	0	0	0	0	0	0	0	0	0	0	0	0	0	0	0	0.0606063	0.0606063	0.0606063	0	0.0606063	0.0562771	0.0562771	0.0606063	0.0562771	0.0606063	0.0562771	0.116883
VFG005002	Toxin	Enterotoxin	seg	S. aureus		0	0.107316	0.0926824	0	0.0975609	0.0780483	0.102437	0.0780483	0.0780483	0.0975609	0.102437	0.0975609	0.0780483	0	0.0975609	0	0	0.126828	0.126828	0.126828	0.126828	0.0682935	0.126828	0.126828	0.126828	0.126828	0	0.126828	0.126828	0.0682924	0.126828	0.126828	0.058536	0.058536	0.058536	0	0.058536	0	0.058536	0.058536	0.058536	0.058536	0.058536	0
VFG043784	Toxin	Enterotoxin	sej	S. aureus		0	0.0820886	0.0820886	0.0559706	0.0708946	0	0.0410445	0	0	0.0708946	0.0820896	0.0708946	0.0671642	0	0.0708946	0	0	0	0	0	0	0	0	0	0	0	0	0	0	0	0	0	0.0559699	0.0559699	0.0559699	0.0597015	0.0559699	0.0597015	0.0597015	0.0559699	0.0597015	0.0559699	0.0597015	0
VFG001277	Toxin	Leukotoxin	lukS-PV	S. aureus		0.0320512	0	0	0	0	0.105771	0	0.105771	0	0	0.330127	0	0	0	0	0.105771	0	0	0	0	0	0	0	0	0	0	0	0	0	0	0	0	0.0544878	0.0352561	0.0544878	0.032051	0.0352561	0.032051	0	0.0352561	0	0.0352561	0	0
VFG001325	Toxin	Enterotoxin	sea	S. aureus		0.0661466	0	0.0583658	0	0	0.128405	0	0.128405	0.128405	0	0	0	0.128405	0.128405	0	0.124514	0	0	0	0	0	0	0	0	0	0	0	0	0	0.0583664	0	0	0.0544745	0.0583658	0.0544745	0.0583658	0.0583658	0.0583658	0.0583658	0.0583658	0.0583658	0.0544745	0.0583658	0
VFG001311	Immune evasion	Capsular polysaccharide synthesis enzyme	cap8O	S. aureus		0.321429	0.333337	0.0500001	0	0.0476184	0.0476186	0.0476184	0.0476186	0.0476186	0.0476184	0.0476184	0.0476184	0.0476186	0.0476186	0.0476184	0.0476186	0.0428571	0.0428571	0.0690487	0.0690487	0.0690487	0.0666656	0.0690487	0.0690487	0.0428571	0.776188	0.0428571	0.330956	0.776188	0.776188	0.0428571	0.0690487	0.0523804	0.0523804	0.0523804	0.326192	0.0523804	0.326192	0.280949	0.0523804	0.280949	0.0523804	0.280949	0.0452385
VFG004983	Toxin	Enterotoxin	seln	S. aureus		0.0438249	0	0	0	0	0	0.0717129	0	0	0	0	0.0438247	0	0	0.0438247	0	0.0677293	0	0	0	0	0	0	0	0	0	0.0677293	0	0.0517933	0.0796826	0	0	0.0517933	0.0517933	0.0517933	0.0517933	0.0517933	0.0517933	0.0517933	0.0517933	0.0517933	0.0517933	0.0517933	0.0756975
VFG002409	Toxin-secretion	Type VII secretion system	essC	S. aureus		0.0500336	0.0493578	0.0493578	0.0493578	0.75592	0.0520615	0.69101	0.0520615	0.0520615	0.69304	0.75456	0.75592	0.0520615	0.0520615	0.75592	0.0520615	0.049357	0.049357	0.049357	0.049357	0.049357	0.049357	0.0500344	0.049357	0.049357	0.049357	0.049357	0.0500344	0.049357	0.049357	0.049357	0.049357	0.0507103	0.0507103	0.0507103	0.0507105	0.0507103	0.0507105	0.0507105	0.0507103	0.0507105	0.0507103	0.0507105	0.048681
VFG001316	Exoenzyme	Lipase	geh	S. aureus		0.313046	0.315945	0.455069	0.307244	0.44783	0.450723	0.455069	0.450725	0.460873	0.442031	0.442031	0.44783	0.457969	0.465218	0.442031	0.460868	0.427538	0.436233	0.43188	0.43188	0.427538	0.427534	0.433337	0.433337	0.433337	0.433337	0.427538	0.433337	0.433337	0.427538	0.427538	0.427538	0.049276	0.049276	0.049276	0.294205	0.049276	0.294205	0.294205	0.049276	0.294205	0.049276	0.292755	0.34203
VFG001805	Toxin	Enterotoxin	sec3	S. aureus		0.120302	0.0563904	0	0.0563904	0.0488724	0.0300755	0.0488724	0.0300755	0.0977441	0.0488724	0.0488724	0.0488724	0.0977441	0.093983	0.0488724	0.0977441	0	0	0	0	0	0	0	0.0789474	0.0789474	0	0	0	0	0	0	0	0.0488724	0.0488724	0.0488724	0.0488724	0.0488724	0	0.0488726	0.0488724	0.0488726	0.0488724	0.0488726	0.052632
VFG005007	Toxin	Enterotoxin	sec	S. aureus		0	0.0563904	0.0563904	0.0563904	0.0488729	0.0488729	0.0488729	0.0488729	0.0488729	0	0.0563914	0.0488729	0.0488729	0.0488729	0.0563914	0.0488729	0	0	0	0	0	0	0	0	0	0	0	0	0	0	0	0	0.0488724	0.0488724	0.0488724	0.0488724	0.0488724	0	0.0488724	0.0488724	0.0488724	0.0488724	0.0488724	0.06767
VFG004890	Toxin	Exotoxin	set37	S. aureus		0.0517242	0.0689648	0.0689648	0.0689648	0.0905173	0.0732755	0.0905173	0.0732755	0.0732755	0.0905173	0.0862067	0.0905173	0.0732755	0	0.0905173	0.0732755	0	0	0	0	0	0	0	0	0	0	0	0	0	0	0	0	0.0474129	0.0474129	0.0474129	0.0474129	0.0474129	0.0474129	0.0474129	0.0474129	0.0474129	0.0474129	0	0.0474129
VFG004942	Toxin	Exotoxin	set12	S. aureus		0.0517242	0.0689648	0.0689648	0.0689648	0.0905173	0.0732755	0.0905173	0.0732755	0.0732755	0.0905173	0.0862067	0.0905173	0.0732755	0.0732755	0.0905173	0.0732755	0	0	0	0	0	0	0	0	0	0	0	0	0	0	0	0	0.0474129	0.0474129	0.0474129	0.0474129	0.0474129	0.0474129	0.0474129	0.0474129	0.0474129	0.0474129	0	0.0474129
VFG001304	Immune evasion	Capsular polysaccharide synthesis enzyme	cap8H	S. aureus		0.125347	0	0	0	0.0501388	0	0.0501388	0	0.0501388	0.0501388	0	0.0501388	0.0501388	0.0306407	0.0501388	0.0501388	0.0334258	0.0334258	0.11699	0.11699	0.0334258	0.0334258	0.0334258	0.0334258	0.0334258	0.61281	0.0334258	0.0696388	0.61281	0.0334258	0.0334258	0.0334258	0.0473538	0.0473538	0.0417831	0.0501393	0.0473538	0.0501393	0	0.0473538	0	0.0473538	0	0
VFG044262	Iron acquisition	Staphyloferrin synthesis	sbnB	S. aureus		0.62598	0.0551181	0.0708654	0.0551181	0.0669299	0.0669299	0.0669299	0.0669299	0.0669299	0.0669299	0.0669299	0.0669299	0.0669299	0.0669299	0.0669299	0.0669299	0	0	0	0	0	0	0.0472437	0	0.090552	0	0	0.0472437	0	0.090552	0	0.062993	0.0472441	0.0433075	0.0472441	0.0472441	0.0433075	0.0472441	0.0472441	0.0433075	0.0472441	0.0472441	0.0472441	0.0433069
VFG004911	Toxin	Exotoxin	set23	S. aureus		0.0512821	0.0470078	0.0470078	0.0470078	0.0897437	0.0726492	0.0897437	0.0726492	0.0726492	0.0897437	0.0854699	0.0897437	0.0726492	0.0726492	0.0897437	0.0726492	0.0683765	0.0683765	0.0683765	0.0683765	0.0683765	0.0683765	0.0683765	0.0683765	0	0.0683765	0.0683765	0.0683765	0.0683765	0.0683765	0.0683765	0.0683765	0.0470077	0.0470077	0.0470077	0.0470077	0.0470077	0.0470077	0.0470077	0.0470077	0.0470077	0.0470077	0.0470077	0
VFG001801	Toxin	Exfoliative toxin	etb	S. aureus		0.292418	0.249098	0.249098	0.249098	0.220215	0.223826	0.220215	0.223826	0.223826	0.220215	0.220215	0.220215	0.223826	0.223826	0.220215	0.223826	0.0505417	0.0505417	0.0505417	0.0505417	0.0505417	0.0505417	0.0505417	0.0505417	0.0505417	0.0505417	0.0505417	0.0505417	0.0505417	0.0505417	0.0505417	0.0505417	0.0469316	0.0469316	0.0469316	0.0361014	0.0469316	0.0361014	0.0361014	0.0469316	0.0361014	0.0469316	0.0361014	0.274367
VFG005003	Toxin	Enterotoxin	seg	S. aureus		0.100774	0	0.0310076	0	0	0.0697674	0.07752	0.0697674	0.0697674	0	0.0775193	0	0.0697674	0.0697674	0.062015	0.147289	0.116278	0.116278	0.112402	0.112402	0.116278	0.120155	0.116278	0.116278	0.112402	0.116278	0.116278	0.116278	0.116278	0.116278	0.112402	0.116278	0.0465112	0.0465112	0.0465112	0.0465112	0.0465112	0.0465112	0.0465112	0.0465112	0.0465112	0.0465112	0.0465112	0
VFG005004	Toxin	Enterotoxin	seg	S. aureus		0	0.0813957	0.05814	0	0	0.0620151	0.07752	0.0620151	0.0620151	0.062015	0.0775193	0	0.0620151	0.0503876	0.062015	0.147289	0	0	0	0	0	0.0465116	0	0	0	0	0	0	0	0	0	0	0.0465112	0.0465112	0.0465112	0.0465112	0.0465112	0.0465112	0.0465112	0.0465112	0.0465112	0.0465112	0.0465112	0
VFG005052	Immune evasion	Capsular polysaccharide synthesis enzyme	cap5I	S. aureus		0.0433597	0	0	0	0	0	0.0542001	0	0	0.0948493	0	0	0	0	0	0	0.0460702	0.0460702	0	0	0.0325204	0	0	0	0	0.0460702	0.0460702	0.0542001	0.0460702	0.644985	0.0460702	0	0.0433606	0.0433606	0.0433606	0.0487801	0.0433606	0.0487801	0.0487801	0.0433606	0.0487801	0.0433606	0.0460698	0.132791
VFG001305	Immune evasion	Capsular polysaccharide synthesis enzyme	cap8I	S. aureus		0.043103	0.0366376	0.0323278	0.0366376	0.0431034	0.0409489	0.0581895	0.0409489	0.0409489	0.0581895	0.0431034	0.0431034	0.0409489	0.0431034	0.0431034	0.0431034	0	0	0.0452583	0.0452583	0	0.0344824	0	0	0	0.519395	0	0	0.519395	0	0	0	0.0431034	0.0323284	0.0431034	0.0366384	0.0431034	0.0366384	0.0323284	0.0431034	0.0323284	0.0431034	0.0323284	0.0646557
VFG001318	Iron acquisition	Iron regulated surface determinant	isdA	S. aureus		0	0.0342857	0.108572	0.0342857	0.0257143	0.0257143	0.0257143	0.0257143	0.0257143	0.0257143	0.0257143	0.0257143	0.0257143	0.0257143	0.0257143	0.0257143	0.0399995	0.0399995	0.0399995	0.0399995	0.0399995	0.0399995	0.0399995	0.0399995	0.0285717	0.0257142	0.0399995	0.0399995	0.0257142	0.0428577	0.0399995	0.0399995	0.0428573	0.0428573	0.0428573	0	0.0428573	0	0	0.0428573	0	0.0428573	0	0.268569
VFG002408	Toxin-secretion	Type VII secretion system	essB	S. aureus		0.0382883	0.0743252	0.0743252	0.0743252	0.621622	0.0315316	0.621622	0	0	0.619373	0.621622	0.621622	0.0315316	0	0.619373	0	0	0	0	0	0	0	0	0	0	0	0	0	0	0	0.0292793	0	0.0427932	0	0	0	0	0	0	0	0	0	0	0.0518011
VFG043785	Toxin	Enterotoxin	selr	S. aureus		0.104246	0	0	0	0.0849424	0.0733586	0.0849424	0.0733586	0	0.0733586	0.0733586	0.0849424	0.0733586	0.0733586	0.0849424	0.0733586	0.0694981	0	0.0694981	0.0694981	0	0.0733605	0	0	0.0694981	0.0694981	0.0694981	0	0	0.0694981	0.100386	0	0.0424708	0.0424708	0	0	0.0424708	0.0424708	0.0424708	0.0424708	0	0.0424708	0.0424708	0
VFG004831	Toxin	Hemolysin	hlB	S. epidermidis		0.0508989	0.0479048	0.841314	0.0479048	0.99102	0.99701	0.99102	0.99701	0.99102	0.98503	0.98802	0.99102	0.98802	0.99701	0.99401	0.99401	0.0508989	0.0508989	0.0389228	0.0389228	0.0508989	0.0508989	0.0508989	0.0508989	0.0389228	0.0508989	0.0508989	0.0389228	0.0508989	0.0508989	0.0508989	0.0508989	0.0419158	0.0419158	0.0419158	0.0479048	0.0419158	0.0419158	0.0479048	0.0419158	0.0479048	0.0419158	0.0479048	0.0508989
VFG004854	Toxin	Leukotoxin	lukE	S. epidermidis		0.0514464	0.0578769	0	0.0900338	0	0	0	0	0	0	0.366559	0	0	0	0	0	0.028939	0.028939	0.028939	0.028939	0.028939	0.0610926	0.028939	0.028939	0.028939	0.0450159	0.028939	0.028939	0.028939	0	0.028939	0.028939	0.041801	0.041801	0.041801	0	0.041801	0.0321543	0	0.041801	0	0.041801	0	0.0739545
VFG001287	Adherance	Intercellular adhesion protein	icaB	S. aureus		0.500001	0.0827594	0.451728	0.500001	0.0689655	0	0.0344827	0	0.596549	0.0689655	0.18276	0	0	0	0.0689655	0	0.0620692	0.0620692	0.0620692	0.0620692	0.0620692	0.0344828	0	0	0	0.0620692	0.0620692	0.0413793	0	0.0620692	0	0	0.0413793	0	0.0413793	0.055173	0	0.055173	0.055173	0	0.055173	0.0413793	0.055173	0.462065
VFG004997	Toxin	Enterotoxin	sei	S. aureus		0.0743802	0	0.0991744	0.103307	0.0454548	0.0578517	0.0454548	0.0330576	0	0.0578511	0.0950413	0.0454548	0.0578517	0.0578517	0.0950413	0.0578517	0	0	0	0	0	0	0	0	0	0	0	0	0	0	0	0	0.0413219	0	0	0	0	0.0826453	0.0537185	0	0.0537185	0	0	0
VFG002406	Toxin-secretion	Type VII secretion system	esaA	S. aureus		0.0257685	0	0.0366701	0	0.597625	0.0336965	0.597625	0.0336965	0.0336965	0.598615	0.598615	0.597625	0.0336965	0.0336965	0.597625	0.0336965	0.0267593	0.0267593	0.0267594	0.0267594	0.0267593	0.0267593	0.0267593	0.0267593	0.0267594	0.0267594	0.0267593	0.0267593	0.0267593	0.0267593	0.0267593	0.0267593	0.040634	0.040634	0.040634	0.0267594	0.040634	0.0267594	0.0267594	0.040634	0.0267594	0.040634	0.0267594	0
VFG001279	Adherance	Fibrinogen binding protein	sdrC	S. aureus		0.0261778	0.0345552	0.0376966	0.0167541	0.279581	0.286911	0.279581	0.285865	0.277489	0.239793	0.239793	0.279581	0.285865	0.239788	0.237695	0.298432	0.29738	0.0219895	0.29738	0.29738	0.0219895	0.0272253	0.0209424	0.0209424	0	0.29738	0.29738	0.259688	0.0209424	0.0942401	0.0219895	0.0397906	0.0397906	0.0324606	0.0303667	0.0460728	0.0324606	0.0460728	0	0.0314137	0	0.0324606	0	0.42618
VFG001307	Immune evasion	Capsular polysaccharide synthesis enzyme	cap8K	S. aureus		0	0.0291265	0.0291265	0	0	0	0	0	0	0	0	0	0	0	0	0	0.0339802	0.0339802	0.0339802	0.0339802	0.0339802	0.0339802	0.0339802	0.0339802	0.0339802	0.66505	0.0339802	0.0339802	0.66505	0.0339802	0.0339802	0.0339802	0.0388354	0.0388354	0.0388354	0.0388354	0.0388354	0.0388354	0.0388354	0.0388354	0.0388354	0.0388354	0.0388354	0
VFG004585	Adherance	Fibrinogen binding protein	sdrF	S. epidermidis		0.0110225	0.0263318	0.00857318	0.0122475	0.671773	0.62523	0.671159	0.661975	0.399263	0.143296	0.142681	0.671773	0.683405	0.13166	0.0912434	0.682791	0.259644	0.0238823	0.259644	0.259644	0.0496015	0.00979784	0.081444	0.00918552	0.0796069	0.312311	0.259644	0.238211	0.0496015	0.0300061	0.00918552	0.00918552	0.0342928	0.0869577	0.035517	0.0336801	0.0238823	0.0336801	0.0336801	0.052052	0.0336801	0.0238823	0.0336801	0.225962
VFG001288	Adherance	Intercellular adhesion protein	icaC	S. aureus		0.562855	0.30286	0.76286	0.562855	0	0	0	0	0.74857	0	0	0	0	0	0	0.0400003	0.237145	0.237145	0.23429	0.23429	0.237145	0.237145	0.231426	0.237145	0.205712	0.205712	0.237145	0.231426	0.205712	0.237145	0.237145	0.237145	0.0314282	0	0	0.200002	0	0.200002	0.200002	0	0.200002	0	0.200002	0.52857
VFG001291	Adherance	Collagen adhesion	cna	S. aureus		0.0126797	0	0	0	0	0	0	0.0101436	0.0101436	0	0	0	0	0.0101436	0.0126798	0	0.0143703	0.0118342	0.0118342	0.0118342	0.0109891	0.0143703	0.0109891	0.0109891	0.0135249	0.0118342	0.0143703	0.0109891	0.0169062	0.0143703	0.0109891	0.0109891	0.0304308	0.0287409	0.0304308	0.0287409	0.0304308	0.0287409	0.0278947	0.0287409	0.0278947	0.0143703	0.0278947	0
VFG001281	Adherance	Fibrinogen binding protein	sdrE	S. aureus		0.0219107	0.0280455	0.101666	0.0157757	0.267311	0.267311	0.267311	0.267311	0.267311	0.330415	0.326908	0.267311	0.266434	0.32603	0.265557	0.266434	0.1709	0.0289219	0.1709	0.1709	0.0192813	0.0324278	0.0192813	0.0192813	0.0289219	0.1709	0.1709	0.177914	0.0289219	0.156002	0	0.0192813	0.0289219	0.0289219	0.0341806	0.0289219	0.0289219	0.0289219	0.02454	0.0289219	0.02454	0.0289219	0.02454	0.283084
VFG017243	Adherance	Fibronectin binding protein	ebh	S. aureus		0	0	0.0675903	0	0.299251	0.250436	0.299251	0.299251	0.300985	0.301271	0.299251	0.299251	0.301273	0.301273	0.299538	0.301273	0	0	0	0	0	0.0311964	0	0	0.0337952	0	0	0.0251299	0	0	0	0	0.027441	0.027441	0.027441	0.0242633	0.027441	0.0271518	0.0277293	0.027441	0.0277293	0.027441	0.0277293	0.439919
VFG001300	Immune evasion	Capsular polysaccharide synthesis enzyme	cap8D	S. aureus		0.714996	0.69522	0.0741366	0.0741366	0	0	0.0658981	0	0	0	0	0	0	0	0.0658981	0	0.0181219	0.0181219	0.695219	0.695219	0.0181219	0.0181219	0	0.0181219	0.0181219	0.710045	0.0181219	0.688633	0.710045	0.711692	0.0197694	0.0395387	0.0263594	0.0263594	0.0263594	0.686982	0.0263594	0.686982	0.690276	0.0263594	0.690276	0.0263594	0.688633	0.159803
VFG002419	Exoenzyme	Coagulase	coa	S. aureus		0.0284363	0	0	0	0	0	0	0	0	0	0	0	0	0	0	0	0	0	0	0	0	0	0.0331753	0.0252768	0	0	0	0	0	0	0	0	0.0252763	0.0252763	0.0252763	0.0347552	0.0252763	0.0347552	0.0347552	0.0252763	0.0347552	0.0252763	0.0347552	0
VFG004630	Adherance	Clumping factor	clfB	S. aureus		0.0673628	0.0394888	0.0348435	0.0174215	0.174218	0.0964007	0.112658	0.0964007	0.134727	0.113822	0.113822	0.174218	0.144017	0.113822	0.171891	0.134727	0.0836228	0.0394892	0.0476188	0.0476188	0.0394888	0.0487806	0.0394888	0.0232286	0.0394888	0.0476188	0.0836228	0.0476188	0.0394888	0.10453	0.0232286	0.0232286	0.0220673	0.0394888	0.0336821	0.0394888	0.0394888	0.0394888	0.0406505	0.0394888	0.0406505	0.0394888	0.0406505	0.103368
VFG004564	Adherance	Extracellular adherance protein	eap/map	S. aureus		0	0	0	0	0	0	0.0188679	0	0	0	0	0	0	0	0	0.0203192	0.0420906	0.0420906	0.0420906	0.0420906	0.0420906	0.0420906	0.0420906	0.0420906	0.0420906	0.0420906	0.0420906	0.0406385	0.0420906	0.0420906	0.0420906	0.0420906	0.0217709	0	0.0217709	0	0	0	0	0	0	0	0	0.0391874
VFG004629	Adherance	Clumping factor	clfB	S. aureus		0.0367078	0.0378196	0.0811998	0	0.164628	0.102337	0.115683	0.102337	0.102337	0.114571	0.114571	0.164628	0.156843	0.11791	0.164628	0.127921	0.0800881	0.0378198	0.035595	0.035595	0.0378198	0.0467182	0.0378198	0.0244713	0.0378198	0.0367077	0.035595	0.0723019	0.0378198	0.102337	0.0244713	0.0244713	0.0211346	0.0378198	0.0322584	0.0211346	0.0378198	0.0211346	0.0389323	0.0378198	0.0389323	0.0378198	0.0389323	0.107897
VFG001290	Adherance	Clumping factor	clfB	S. aureus		0.105843	0.037486	0.0330763	0.0165379	0.164278	0.165381	0.108051	0.165381	0.127894	0.10915	0.162071	0.164278	0.133406	0.0363838	0.162071	0.127894	0.0782814	0.0374862	0.0782814	0.0782814	0.0374862	0.0463061	0.0374862	0.0220505	0.0374862	0.0782814	0.0782814	0.0705621	0.0374862	0.0981246	0.0220505	0.0220505	0.0209482	0.0374862	0.0319738	0.0209482	0.0374862	0.0209482	0.0385889	0.0374862	0.0385889	0.037486	0.0385889	0.101432
VFG001315	Exoenzyme	Hyaluronate lyase	hysA	S. aureus		0	0	0	0	0	0	0	0	0	0	0.0184049	0	0	0	0	0	0	0.0269943	0	0	0.0269943	0.0208587	0	0.0269943	0	0.0269943	0	0	0	0	0.0269943	0.0269943	0.0208586	0.0208586	0.0208586	0.0208586	0.0208586	0.0208586	0.0220857	0.0208586	0.0576697	0.0208586	0.0220857	0
VFG001280	Adherance	Fibrinogen binding protein	sdrD	S. aureus		0.0430588	0.0230141	0.063104	0.0126208	0.260581	0.337043	0.259837	0.325906	0.302895	0.213064	0.212326	0.260581	0.260581	0.209356	0.216037	0.259837	0.108389	0.0230141	0.108389	0.108389	0.0237566	0.0386049	0.0237566	0.0267264	0.0237566	0.108389	0.108389	0.166295	0.0237566	0.0786924	0.0408318	0.0267264	0.020787	0.0237566	0.0378617	0.0230141	0.0230141	0.0230141	0.0222718	0.0348921	0.0222718	0.0230141	0.0222718	0.100223
VFG001283	Adherance	Fibronectin binding protein	fnbA	S. aureus		0.0167487	0.0167489	0.0177338	0.0197046	0.0600977	0.0600977	0.0600977	0.0600977	0.0669939	0.070936	0.070936	0.0600977	0.070936	0.070936	0.0600977	0.0669939	0.0137932	0.0137932	0.0137932	0.0137932	0.0137932	0.0206896	0	0.0137932	0.0206895	0.0147785	0.0137932	0.0137932	0.0206896	0.0600998	0.0137932	0.0137932	0.0206895	0	0.0295565	0.0157633	0.0157633	0.0157633	0.0177338	0.0157633	0.0177338	0.0157633	0.0177338	0.0788177
VFG043589	Adherance	Cell wall surface anchor proteins	sraP	S. aureus		0.0530743	0.0265372	0.0557277	0.0256522	0.141529	0.142416	0.141087	0.142416	0.142416	0.141087	0.0256521	0.141529	0.142416	0.142416	0.0256521	0.142416	0.0225565	0.0260946	0.0225565	0.0225565	0.0260946	0.0225565	0.0229988	0.0260946	0.0225565	0.0225565	0.0225565	0.0229988	0.0229988	0.0225565	0.0260946	0.0260946	0.0203449	0.0207873	0.0508624	0.026979	0.0207873	0.026979	0.0238834	0.0207873	0.0238834	0.0207873	0.0238834	0.144627
VFG001317	Iron acquisition	Iron regulated surface determinant	isdB	S. aureus		0.0217055	0	0.172093	0	0.0217055	0.0279067	0	0.0279067	0.023256	0.0217055	0	0.0217055	0.0217055	0.0294577	0	0.0279067	0.0170543	0.032558	0.0170543	0.0170543	0.0170543	0.0170543	0.0170543	0.0170543	0.0155039	0.0294577	0.0170543	0.0170543	0.0170543	0.0170543	0.0170543	0.0170543	0.0186045	0.0186045	0.0186045	0.0186045	0.0186045	0.0186045	0.0186045	0.0186045	0.0186045	0.0186045	0.0186045	0.389144
VFG004583	Adherance	Fibrinogen binding protein	sdrG	S. epidermidis		0.0198862	0.0331439	0.0198864	0.0160983	0.741473	0.728218	0.724435	0.728218	0.728218	0.728218	0.739584	0.741473	0.76989	0.768941	0.740533	0.771779	0.139205	0.0227273	0.139205	0.139205	0.0284092	0.0217805	0.0284089	0.0227273	0.0284089	0.139205	0.139205	0.13731	0.0284089	0.165718	0.0227273	0.0227273	0.0179923	0.0284089	0.0321969	0.0293559	0.0284089	0.0293559	0.0331437	0.0284089	0.0331437	0.0179923	0.0331437	0.25
VFG043455	Adherance	Fibrinogen binding protein	sdrI	S. saprophyticus		0.0105652	0.0169044	0.0174326	0.0116218	0.210777	0.214473	0.210777	0.210777	0.253037	0.134706	0.134179	0.210777	0.210247	0.130481	0.137348	0.329106	0.329637	0.0211304	0.329637	0.329637	0.0211304	0.0227154	0.0211304	0.017961	0.0211304	0.329637	0.329637	0.249867	0.017961	0.0390909	0.0211304	0.0211304	0.017961	0.017961	0.0190176	0.0200739	0.017961	0.0200739	0.0195458	0.017961	0.0195458	0.017961	0.0195458	0.154252
VFG001289	Adherance	Clumping factor	clfA	S. aureus		0.0158562	0.0169135	0.0835091	0.0147992	0.103593	0.103593	0.103593	0.103593	0.0909105	0.0993659	0.102538	0.103593	0.100422	0.100422	0.103593	0.0909105	0.0560246	0.0158564	0.0560246	0.0560246	0.0158564	0.0179705	0.0158564	0.0169133	0.0158564	0.0560246	0.0560246	0.059197	0.0158564	0.0824512	0.0169133	0.0169133	0.0158564	0.0158564	0.0179705	0.0158564	0.0158564	0.0158564	0.0179705	0.0158564	0.0179705	0.0158564	0.0179705	0.0961962
AAK38834	Adherance	Biofilm associated protein	bap	S. aureus		0.0123023	0.0140597	0.0131809	0.0131809	0.0483306	0.0219684	0.629613	0.0219684	0.0219684	0.170033	0.0202112	0.164761	0.172674	0.0193323	0.0206504	0.0149386	0.0158172	0.013181	0.0158172	0.0158172	0.013181	0.0149386	0.0131809	0.0149384	0.0131809	0.0131809	0.0158172	0.0136204	0.0131809	0.0123022	0.0144991	0.0144991	0.0136203	0.0131809	0.0162564	0.0131809	0.013181	0.0131809	0.0149385	0.013181	0.0149385	0.013181	0.0149385	0.538224
VFG043454	Adherance	Fibronectin binding protein	uafA	S. saprophyticus		0.0094992	0.0138169	0.00690841	0.00690841	0.0686524	0.0673569	0.0686524	0.0677889	0.0647674	0.0600163	0.0591533	0.0686524	0.0677889	0.0608808	0.0604486	0.0863552	0.0811747	0.0133851	0.0811747	0.0811747	0.011658	0.0133851	0.0133851	0.011658	0.0133851	0.0811747	0.0811747	0.0634721	0.00906727	0.0513813	0.0133851	0.011658	0.00690839	0.00690839	0.0129534	0.0129533	0.00690839	0.0129533	0.0129534	0.00690839	0.0129534	0.011658	0.0133851	0.0932653
P0C7Y5|PSMA1_STAAE	Toxin-PSM	Phenol soluble modulin alpha 1		S. aureus		0	0	0.428571	0	0.380952	0.380952	0.380952	0.380952	0.380952	0.380952	0.380952	0.380952	0.380952	0.380952	0.380952	0.380952	0.428571	0.428571	0.428571	0.428571	0.428571	0.428571	0.428571	0.428571	0.428571	0.428571	0.428571	0.428571	0.428571	0.428571	0.428571	0.428571	0	0	0	0	0	0	0	0	0	0	0	0
VFG001292	Toxin	Hemolysin	hld	S. aureus		0	0	0.409091	0.363636	0.5	0.499997	0.5	0.499997	0.499997	0.5	0.5	0.5	0.5	0.5	0.5	0.499997	0.25	0.25	0.25	0.25	0.25	0.25	0.25	0.25	0.25	0.318181	0.25	0.25	0.25	0.25	0.25	0.25	0	0	0	0	0	0	0	0	0	0	0	0.500001
VFG004904	Toxin	Exotoxin	set25	S. aureus		0.0776244	0	0	0	0.109588	0	0.109588	0	0	0.109588	0.109588	0.109588	0	0	0	0	0.219181	0.0547946	0.219181	0.219181	0.219181	0	0.219181	0.219181	0.219181	0.219181	0.219181	0.219181	0.219181	0.219181	0.219181	0.219181	0	0	0	0	0	0	0	0	0	0	0	0.0639263
VFG004998	Toxin	Enterotoxin	sei	S. aureus		0.0661157	0.10744	0.123967	0.10744	0	0	0	0	0	0.0867769	0.0991736	0	0	0	0.0991736	0	0.214875	0.214875	0.214875	0.214875	0.1157	0.1157	0.214875	0.1157	0.214875	0.214875	0.214875	0.214875	0.214875	0.214875	0.214875	0.1157	0	0	0	0	0	0	0.0950406	0	0.0950406	0	0	0
VFG004582	Adherance	Fibrinogen binding protein	sdrG	S. epidermidis		0	0.0179371	0.0964142	0.0179371	0.858741	0.952918	0.850896	0.967486	0.87332	0.859862	0.858741	0.858741	0.827352	0.829594	0.859862	0.827352	0.164799	0.0213006	0.164799	0.164799	0.0213006	0	0.0213006	0.0213006	0.0213006	0.164799	0.164799	0.162555	0	0.198429	0	0	0	0	0.0291477	0	0	0	0.0112108	0	0.0112108	0	0.0112108	0.291481
VFG002411	Toxin-secretion	Type VII secretion system	esxB	S. aureus		0.124999	0.173078	0	0	0.615384	0.192311	0.182691	0.192311	0.192311	0.182691	0.615384	0.615384	0.192311	0.192311	0.615384	0.192311	0.16346	0	0	0	0	0.16346	0	0	0.259615	0.16346	0.16346	0	0.16346	0.16346	0	0	0	0	0	0	0	0	0	0	0	0	0.144232	0
VFG004930	Toxin	Exotoxin	set16	S. aureus		0	0	0	0	0.0840697	0	0.0840697	0	0.0884965	0.0884965	0.0884965	0.0840697	0.0884965	0	0.0884965	0.0884965	0.137167	0.137167	0.137167	0.137167	0.137167	0.146016	0.137167	0.137167	0.137167	0.137167	0.137167	0.137167	0.137167	0.137167	0.137167	0.137167	0	0	0	0.119467	0	0.119467	0.119467	0	0.119467	0	0.119467	0.0575214
VFG004968	Toxin	Enterotoxin	yent1	S. aureus		0.0751868	0.120301	0.120301	0.120301	0	0	0	0	0.120302	0.17293	0.17293	0	0	0	0	0	0.1203	0.1203	0.1203	0.1203	0	0.150374	0.142855	0.1203	0.1203	0.1203	0.1203	0.1203	0.1203	0.1203	0.1203	0	0	0	0	0	0	0	0	0	0	0	0	0
VFG001807	Toxin	Enterotoxin	sed	S. aureus		0	0	0	0	0.0775182	0.0813953	0.0775182	0.0813953	0	0.0813953	0.0775182	0.0736441	0.0813953	0.0813953	0.0813953	0.0813953	0.108525	0.0465126	0.0465126	0.0465126	0.0465126	0.0658924	0.0465126	0.0465126	0.0465126	0.0465126	0.108525	0.0465126	0.0465126	0.108525	0.0465126	0.0465126	0	0.03876	0	0.108528	0.03876	0.0852703	0	0.03876	0.0852703	0.0542634	0.0852703	0.0465113
VFG002421	Immune evasion	IgG binding protein	sbi	S. aureus		0	0	0	0	0	0	0	0	0	0	0	0	0	0.0228833	0	0	0.0915332	0.0343249	0.0343249	0.0343249	0	0.0343249	0	0	0.0434782	0	0.0915332	0.0343249	0.0343249	0	0	0	0	0	0	0.0549205	0	0	0.0549205	0	0.0549205	0.0549205	0.0549205	0
VFG004852	Toxin	Leukotoxin	lukM	S. aureus		0.0357139	0.0422078	0	0.0422078	0.045454	0	0	0	0	0.084416	0.337662	0.045454	0	0.084416	0.084416	0	0.0844156	0.0844156	0.0844156	0.0844156	0.0844156	0.0844156	0.0844156	0.0844156	0.0844156	0.0844156	0.0844156	0.0844156	0.0844156	0.0844156	0.0844156	0.0844156	0	0	0	0	0	0	0	0	0	0	0	0
VFG001297	Immune evasion	Capsular polysaccharide synthesis enzyme	cap8A	S. aureus		0.590646	0.608182	0	0	0	0	0	0	0	0	0	0	0	0	0.0994165	0	0.0818713	0	0.56725	0.56725	0	0.0818713	0	0.05848	0.0818713	0.5731	0.0818713	0.55556	0.5731	0.5731	0.0818713	0	0	0	0	0.555555	0	0.555555	0.54386	0	0.54386	0	0.54386	0.50877
VFG001295	Exoenzyme	Cysteine protease	sspB	S. aureus		0.0712473	0	0.0407122	0	0.412218	0.430027	0.412218	0.430027	0.427482	0.412218	0.409668	0.412218	0.430027	0.430027	0.404577	0.4173	0.0814257	0.0814257	0	0	0.0814257	0.0839692	0	0	0	0.0814257	0.0814257	0	0.0814257	0.0814257	0.0508906	0.0814257	0	0	0	0	0	0	0	0	0	0	0	0.727733
VFG004992	Toxin	Enterotoxin	selk	S. aureus		0.0743794	0	0	0.0743794	0.0661165	0	0.0661165	0.0743811	0.0661165	0.0661165	0.0785137	0.0661165	0.0661165	0.0661165	0.078512	0.0661165	0.0785119	0	0.0785119	0.0785119	0.0785119	0.0785119	0.0785137	0.0785119	0.0785119	0.0785119	0.0785119	0.0785137	0.0785137	0.0785119	0.0785119	0.0785119	0	0	0	0	0	0	0	0	0	0	0	0
VFG001282	Adherance	Fibronectin binding protein	fnbP	S. aureus		0.0159069	0.0180274	0	0	0.0858945	0.0933199	0.0858945	0.0933199	0.0933199	0.0933199	0.0943814	0.0858945	0.0965005	0.0965005	0.0858945	0.0615052	0.0678673	0.0180274	0.0678673	0.0678674	0	0.0275712	0.0180274	0	0	0.0678673	0.0678673	0.0699904	0	0.0657468	0.0180274	0	0	0.0360548	0.0371155	0	0.0360548	0	0.0212091	0	0.0212091	0	0	0.0710497
VFG017072	Toxin	Enterotoxin	seln	S. aureus		0.0756967	0	0	0	0	0	0	0	0	0	0	0	0	0	0	0	0.0677293	0	0	0	0	0	0	0.0478088	0	0	0.0677293	0	0	0.0677293	0	0	0	0.0517933	0	0.0517933	0	0.0517933	0.0517933	0	0.0517933	0	0.0517933	0.0995997
VFG004933	Toxin	Exotoxin	set15	S. aureus		0	0.132158	0.0528629	0.136565	0	0	0	0	0	0	0.0837004	0	0	0	0	0	0.0660798	0	0	0	0	0.0660798	0	0	0.0660798	0.0969153	0.0660798	0.0925105	0	0.052864	0	0	0	0	0	0	0	0	0	0	0	0	0	0
VFG004982	Toxin	Enterotoxin	seln	S. aureus		0.0736429	0	0	0	0	0	0	0	0	0	0	0	0	0	0	0	0.0658917	0	0	0	0	0	0	0.0465116	0	0	0.0658917	0	0	0.0658917	0	0	0	0	0	0.0503881	0	0.0503881	0.0503881	0	0.0503881	0	0.0503881	0.0968974
VFG001294	Exoenzyme	Cysteine protease	sspC	S. aureus		0	0	0.110093	0.110093	0.137616	0.137616	0.137616	0.137616	0.256881	0.137616	0.137616	0.137616	0.137616	0.256881	0.137616	0.137616	0.06422	0	0.165136	0.165136	0.06422	0.165136	0.165136	0	0	0	0.06422	0.06422	0	0	0	0.06422	0	0	0	0	0	0	0	0	0	0	0	0.55963
VFG004469	Immune evasion	Capsular polysaccharide synthesis enzyme	cap5A	S. aureus		0.5946	0.62613	0	0	0.0855864	0.112613	0.0855864	0.112613	0.112613	0.0855864	0	0.0855864	0.112613	0.112613	0.0855864	0.112613	0.0630631	0.0630631	0.576581	0.576581	0	0.0630631	0.045045	0	0.0630631	0.558563	0.0630631	0.554053	0.558563	0.558563	0.0630631	0	0	0	0	0.56757	0	0.56757	0.540544	0	0.540544	0.0810811	0.540544	0.499998
VFG003449	Immune evasion	Capsular polysaccharide synthesis enzyme	cap5C	S. aureus		0.59843	0.56693	0.0708651	0	0	0	0	0.0629927	0	0	0.0433065	0	0	0	0	0	0.0629929	0	0.57087	0.57087	0.0629929	0	0.0590553	0.0629929	0.0590553	0.58268	0.0629929	0.5748	0.58268	0.58268	0	0.0629929	0	0	0	0.55906	0	0.55906	0.55118	0	0.55118	0	0.55118	0.519688
VFG043786	Toxin	Enterotoxin	selu2	S. aureus		0	0	0	0.0781256	0	0	0	0	0	0	0	0	0	0	0	0	0.0624995	0.0624995	0.0624995	0.0624995	0	0	0.0742176	0.0624995	0.0624995	0	0.0624995	0.0624995	0	0	0.0624995	0	0	0	0	0.0468745	0	0.0468745	0	0	0	0	0	0
VFG004885	Toxin	Exotoxin	set40	S. aureus		0.0755567	0	0.0399996	0	0	0	0	0	0	0	0.0844444	0	0	0	0	0	0.0622222	0.0622222	0.0622222	0.0622222	0	0.0622222	0.0622222	0.0622222	0.0622222	0.0488892	0.0622222	0.0622222	0.0622222	0.0622222	0.0622222	0	0	0	0	0	0	0	0	0	0	0	0	0
VFG001323	Iron acquisition	Sortase	srtB	S. aureus		0	0.090163	0.450821	0.0860639	0	0	0	0	0	0	0	0	0	0	0	0	0.0614754	0	0	0	0	0	0	0	0.057377	0.0614754	0.0614754	0	0	0.057377	0.057377	0	0	0	0	0	0	0	0	0	0	0	0	0.573773
VFG004923	Toxin	Exotoxin	set18	S. aureus		0.0373559	0.043103	0	0.043103	0.0402294	0.0775867	0	0.0775867	0.0775867	0	0.0545974	0	0.0775867	0	0.0402294	0.0775867	0.0603453	0	0.0603453	0.0603453	0	0	0	0	0	0.0603453	0.0603453	0	0.0373562	0	0	0	0	0	0	0	0	0	0	0	0	0	0	0
VFG004963	Toxin	Exotoxin	set3	S. aureus		0.0641026	0	0	0	0.0641031	0.076924	0.0641031	0.076924	0.076924	0.0769228	0.0769231	0.0641031	0.076924	0.076924	0.0641031	0.076924	0.0598288	0.0769231	0.0769231	0.0769231	0	0	0.0769231	0	0.0769231	0	0.0598288	0	0.0769231	0	0.0384615	0	0	0	0	0.0598285	0	0.0598285	0.0470082	0	0.0470082	0.0598287	0.0598287	0.0470081
VFG004981	Toxin	Enterotoxin	seln	S. aureus		0.0756967	0	0	0	0	0	0	0	0	0	0.0717125	0	0	0.0796816	0	0	0.0597602	0	0.0756982	0.0756982	0	0.039841	0	0.0637444	0	0	0.0597602	0	0	0.0796826	0	0	0	0	0	0.0358566	0	0.0358566	0	0	0	0	0	0
VFG004970	Toxin	Enterotoxin	selu	S. aureus		0	0	0	0.0919549	0	0	0.0459766	0	0	0.241376	0	0	0	0	0.0459766	0	0.0574718	0.0574718	0.0574718	0.0574718	0.0574718	0	0.0574718	0.0766286	0.0574718	0.0574718	0.0574718	0.0574718	0.0574718	0.0574718	0.0574718	0.0574718	0	0	0	0	0	0	0	0	0	0	0	0
VFG004892	Toxin	Exotoxin	set35	S. aureus		0	0	0.0432898	0	0.0519479	0	0.0519479	0	0	0.0519479	0.0995676	0.0519479	0	0	0.0519479	0.0909077	0.0519485	0.0346318	0.0519485	0.0519485	0.0519485	0	0.0519485	0.0519485	0.0519485	0.0519485	0.0519485	0.0519485	0.0519485	0.0519485	0	0.0519485	0	0	0	0	0	0	0	0	0	0	0	0.0822503
VFG004895	Toxin	Exotoxin	set32	S. aureus		0.0369314	0.0710233	0	0.0710233	0	0.076705	0.03125	0.076705	0.076705	0	0	0	0	0	0.03125	0.076705	0.0511359	0	0	0	0	0.0397725	0	0	0	0	0.0511359	0	0.0369318	0.0511359	0	0	0	0	0	0.0369322	0	0.0369322	0.0426141	0	0.0426141	0	0.0426141	0.0454543
VFG004924	Toxin	Exotoxin	set18	S. aureus		0.0365164	0.0421344	0	0.0646065	0	0	0.0308989	0	0	0	0.0589892	0	0	0	0.0308989	0	0.0505622	0.0505622	0.0505622	0.0505622	0.0505622	0.0505622	0.0505622	0.0505622	0.0505622	0.0505622	0.0505622	0.0505622	0	0.0505622	0.0505622	0.0505622	0	0	0	0	0	0	0.0421353	0	0.0421353	0	0.0421353	0
VFG004959	Toxin	Exotoxin	set6	S. aureus		0	0	0	0	0	0	0	0.0442478	0.0442478	0	0	0	0.0442478	0.0442478	0	0	0.0486726	0.0486726	0.0486726	0.0486726	0.0486726	0	0.0486726	0.0486726	0	0.0752205	0.0486726	0.0486726	0.0486726	0	0.0486726	0.0486726	0	0	0	0	0	0	0	0	0	0	0	0.0619476
VFG004953	Toxin	Exotoxin	set8	S. aureus		0.0365164	0	0	0	0	0	0	0.073034	0	0	0.0561792	0	0	0	0	0	0.047753	0.047753	0.047753	0.047753	0.047753	0.047753	0.047753	0.047753	0.047753	0.047753	0.047753	0.047753	0.070224	0.047753	0.047753	0.047753	0	0	0	0	0	0	0	0	0	0	0	0
VFG001275	Toxin	Hemolysin	hlgB	S. aureus		0.0400004	0	0	0	0.0492304	0	0.0492304	0	0.0400006	0.0492304	0.129233	0.0492304	0	0	0.0492304	0	0.0461537	0.0461537	0.0461537	0.0461537	0.0461537	0.0461537	0.0461537	0.0461537	0.0461537	0.0461537	0.0461537	0.0461537	0.0461537	0.0461537	0.0461537	0.0461537	0	0.0369231	0.0369231	0.0369231	0.0369231	0	0.0369231	0.0369231	0.0369231	0.0307688	0.0369231	0
VFG001320	Iron acquisition	Iron regulated surface determinant	isdD	S. aureus		0	0	0	0	0	0	0	0	0	0	0	0	0	0	0	0	0.0446927	0	0.0446927	0.0446927	0	0	0	0	0	0.0446927	0.0446927	0	0.0446927	0	0	0	0	0	0	0	0	0	0	0	0	0	0	0.0754183
VFG044260	Iron acquisition	Staphyloferrin synthesis	sbnG	S. aureus		0.625485	0.100388	0.0849421	0.100388	0	0.0849417	0.0849417	0.0849417	0.0849417	0	0.0849417	0	0.0849417	0.0849417	0	0.0849417	0.0424707	0.0424707	0.0424707	0.0424707	0.0424707	0.0424711	0.0424707	0.0424707	0.0424707	0.0424707	0.0424707	0.0424707	0.0424707	0.0424707	0.0424707	0.0424707	0	0	0	0.0733602	0	0.0733602	0.0733602	0	0.0733602	0	0.0733602	0.0617756
VFG001273	Toxin	Hemolysin	hlgA	S. aureus		0.0679619	0.0485434	0.0485434	0.0485434	0.0938511	0.0938511	0.0938511	0.0938511	0.0938511	0.0938511	0.330096	0.0938511	0.0938511	0.0938511	0.0970893	0.0938511	0.042071	0.158579	0.158579	0.158579	0.158579	0.158579	0.158579	0.158579	0.155337	0.158579	0.042071	0.158579	0.158579	0.158579	0.158579	0.158579	0	0.0614894	0.0614894	0.0614894	0.0614894	0.0614894	0.0614894	0.0614894	0.0614894	0.0614894	0.0614894	0.0744342
VFG004851	Toxin	Leukotoxin	lukF-like	S. aureus		0.04969	0	0	0	0	0	0	0	0	0	0.127328	0	0	0	0	0	0.0310557	0.0310557	0.0310557	0.0310557	0.0310557	0.0310557	0.0310557	0.0310557	0.0310557	0.0310557	0.0310557	0.0310557	0.0310557	0.0310557	0.0310557	0.0310557	0	0	0	0	0	0	0	0	0	0	0	0.0403727
VFG005074	Immune evasion	Capsular polysaccharide synthesis enzyme	cap5K	S. aureus		0	0	0	0	0.0249379	0.0349127	0.0249379	0.0349127	0	0.0249379	0.0349127	0.0249379	0.0349127	0.0349127	0	0.0349127	0.0274316	0.0274316	0.0274316	0.0274316	0.0274316	0.0274316	0.0274316	0.0274316	0.0274316	0.0274316	0.0274316	0.279305	0.0274316	0.224438	0.0274316	0.0274316	0	0	0	0	0	0	0	0	0	0	0	0
VFG044443	Iron acquisition	Iron regulated surface determinant	isdH	S. aureus		0.0156425	0	0.131843	0	0.0201117	0.0189944	0.0201117	0.0212288	0.0446926	0.0201117	0.0201117	0.0201117	0.0178769	0.0212288	0.0201117	0.0357545	0.0223461	0.0223461	0.0223461	0.0223461	0.0223461	0.0234636	0.0223461	0.0223461	0.0223461	0.0223461	0.0223461	0.0201116	0.0223461	0.0223461	0.0223461	0.0223461	0	0	0	0	0	0	0.0145251	0	0.0145251	0	0.0145251	0.334081
VFG001314	Exoenzyme	Aureolysin	aur	S. aureus		0.469544	0.442042	0.445975	0.442042	0.71513	0.71316	0.71513	0.71316	0.71513	0.71709	0.71709	0.71513	0.71316	0.71316	0.72102	0.71316	0	0	0	0	0	0.0451866	0	0	0.0451866	0	0	0	0	0	0	0	0	0.0235756	0	0.0510812	0.0235756	0.0510812	0.0510812	0.0235756	0.0510812	0	0.0510812	0.55992
VFG002423	Immune evasion	Complement inhibitor	scn	S. aureus		0	0	0	0	0	0.198278	0	0.198278	0.198278	0	0	0	0.198278	0.198278	0.181033	0.198278	0	0	0	0	0	0	0	0	0.103447	0	0	0	0	0	0.103447	0	0	0.146551	0	0	0.146551	0	0	0.146551	0.215515	0	0	0.215515
VFG043787	Toxin	Enterotoxin	selv	S. aureus		0.0878652	0.0920489	0	0.0920489	0	0.0460251	0	0.154814	0.154814	0	0.0962343	0	0.154814	0.0460251	0.0962343	0.154814	0	0	0	0	0	0	0	0	0	0	0	0	0	0.0418413	0	0	0	0	0	0	0	0.0543928	0	0	0	0.0460251	0	0
VFG004913	Toxin	Exotoxin	set22	S. aureus		0.0476184	0.160171	0.160171	0.160171	0.1342	0.1342	0.1342	0.1342	0.1342	0.1342	0.1342	0.1342	0.1342	0.1342	0.1342	0.1342	0	0	0	0	0	0	0	0	0	0	0	0	0	0	0	0	0	0.0519479	0.0519479	0	0.0519479	0	0.0476186	0.0519479	0.0476186	0.0519479	0.0476186	0
VFG004945	Toxin	Exotoxin	set11	S. aureus		0.103896	0	0	0	0.108226	0.108226	0.108226	0.108226	0.108226	0.108226	0.108226	0.108226	0.108226	0.108226	0.108226	0.108226	0	0	0	0	0	0.0735922	0	0	0	0	0	0	0.0735922	0	0.0909091	0	0	0	0	0	0	0	0	0	0	0	0	0.0476188
VFG005006	Toxin	Enterotoxin	sec	S. aureus		0.121771	0.0590405	0.0590405	0.0590405	0	0.04428	0.055351	0.04428	0.0996324	0.0996324	0.0258304	0	0.0996324	0.0959407	0	0.0996324	0	0	0.0774908	0.0774908	0.0774908	0	0	0.0774908	0.0774908	0	0	0	0	0	0.0774908	0.0774908	0	0.0479707	0	0	0.0479707	0	0	0.0479707	0	0.0479707	0	0.0516609
VFG005009	Toxin	Enterotoxin	sec	S. aureus		0	0.0563904	0.0563904	0.0563904	0	0.0338345	0	0.0338345	0.0977441	0.0488724	0.0488724	0	0.0977441	0.093983	0.0488724	0.0977441	0	0	0	0	0	0	0.0563912	0	0	0	0	0	0	0	0	0	0	0	0	0	0	0	0	0	0	0	0	0.052632
VFG001327	Toxin	Enterotoxin	selk	S. aureus		0.0950402	0	0	0.0743811	0.09091	0.09091	0.0991741	0.0743811	0	0.09091	0.0950415	0.09091	0.0950415	0	0.0991741	0.0785127	0	0	0.0785119	0.0785119	0.0785119	0	0.0495869	0.0785119	0.0785119	0	0	0	0.0495869	0.0785119	0.0785119	0.0785119	0	0	0	0	0	0	0	0	0	0	0	0.0867771
VFG004901	Toxin	Exotoxin	set26	S. aureus		0	0	0	0	0	0.08658	0	0	0.08658	0.0692635	0.0822511	0	0.08658	0.0822518	0	0.08658	0	0	0	0	0.13853	0.225108	0	0	0	0	0	0	0	0	0	0.13853	0	0	0	0	0	0	0	0	0	0	0	0
VFG004899	Toxin	Exotoxin	set30	S. aureus		0	0	0	0	0	0.0752223	0	0.0752223	0.0752223	0	0	0	0.0752223	0.0752223	0	0	0	0	0	0	0	0.106194	0	0	0.11062	0.0752205	0	0	0	0.0884963	0	0	0	0.0884963	0.0884963	0.101769	0.0884963	0.101769	0.101769	0.0884963	0.101769	0.0884963	0.101769	0.101769
VFG004910	Toxin	Exotoxin	set23	S. aureus		0	0.0689648	0.0689648	0.0689648	0.0905173	0.0732755	0.0905173	0.0732755	0.0732755	0.0905173	0.0862067	0.0905173	0.0732755	0.0732755	0.0905173	0.0732755	0	0	0	0	0	0	0	0	0	0	0	0	0	0	0	0	0	0.0474129	0	0.0474129	0.0474129	0.0474129	0.0474129	0.0474129	0.0474129	0	0	0.0474129
VFG005012	Toxin	Enterotoxin	sea	S. aureus		0	0.0933843	0.0466927	0.0933843	0	0.0700389	0	0.0700389	0.0700389	0	0	0	0.0700389	0.0700389	0	0.0700389	0	0.0466928	0	0	0.0505837	0.0505837	0	0.0505837	0.0466928	0	0	0	0	0	0.0466928	0.0505837	0	0	0	0.0466928	0	0.0466928	0.0466928	0	0.0466928	0	0.0466928	0
VFG004995	Toxin	Enterotoxin	selk	S. aureus		0	0	0	0	0.0661165	0	0.0661165	0.0743811	0	0.0371901	0.119836	0.0661165	0.0661165	0.0661165	0.119836	0.0661165	0	0	0.0785119	0.0785119	0.0785119	0	0	0.0785119	0.0785119	0	0	0	0	0.0785119	0.0785119	0.0785119	0	0	0	0	0	0	0	0	0	0	0	0
VFG005063	Immune evasion	Capsular polysaccharide synthesis enzyme	cap5J	S. aureus		0	0	0	0	0	0.061855	0.061855	0.061855	0.061855	0.061855	0.061855	0	0.061855	0.061855	0.061855	0.061855	0	0	0	0	0	0.0515468	0	0	0.0824728	0	0	0	0	0	0	0	0	0	0	0	0	0	0.0515455	0	0.0515455	0	0.0515455	0
VFG004965	Toxin	Exotoxin	set1	S. aureus		0.0519481	0.0519481	0.0606061	0.0519481	0.0519481	0.0519481	0	0.0519481	0.0519481	0	0	0.0519481	0.0519481	0.0519481	0	0.0519481	0	0	0	0	0	0	0	0	0	0	0	0	0	0	0	0	0	0.0779221	0	0	0.0779221	0	0	0.0779221	0	0	0	0.0865808
VFG004985	Toxin	Enterotoxin	selm	S. aureus		0.083682	0	0	0	0	0	0	0	0	0	0	0	0	0.0460251	0	0	0	0	0	0	0	0	0	0	0	0	0	0	0	0	0	0	0	0	0	0	0	0	0	0	0	0	0	0.175736
VFG002410	Toxin-secretion	Type VII secretion system	esaC	S. aureus		0	0	0	0	0.55385	0	0	0	0	0	0.55385	0.55385	0	0	0.55385	0	0	0	0	0	0	0	0	0	0	0	0	0	0	0	0	0	0	0	0	0	0	0	0	0	0	0	0	0
VFG004939	Toxin	Exotoxin	set13	S. aureus		0	0	0	0	0	0	0	0	0	0	0	0	0	0	0	0	0	0	0	0	0	0	0.155172	0	0	0	0	0	0	0	0	0	0	0.0905183	0	0.094829	0.0905183	0.094829	0.094829	0.0905183	0.094829	0.0905183	0.094829	0
VFG004905	Toxin	Exotoxin	set25	S. aureus		0	0	0	0	0.0925113	0	0.127754	0	0	0	0	0.0925113	0	0	0	0	0	0	0	0	0	0	0	0	0	0	0	0	0	0	0	0	0	0	0	0.0484584	0	0	0	0	0	0	0	0
VFG001808	Toxin	Enterotoxin	see	S. aureus		0	0	0	0	0.0661475	0	0	0	0	0	0	0.0661475	0	0	0	0	0	0	0	0	0	0	0	0	0	0	0	0	0	0	0	0	0	0	0	0	0	0	0	0	0	0	0	0
VFG001319	Iron acquisition	Iron regulated surface determinant	isdC	S. aureus		0.0484581	0	0.281939	0	0	0	0	0	0	0	0	0	0	0	0	0	0	0	0	0	0	0	0	0	0	0	0	0	0	0	0	0	0	0.0528629	0	0	0	0	0.0440528	0	0.0440528	0	0.0528629	0.60793
VFG001308	Immune evasion	Capsular polysaccharide synthesis enzyme	cap8L	S. aureus		0.0573574	0.0598505	0.0498755	0.0498764	0	0.0573563	0	0	0	0	0.0473817	0	0	0.0723198	0	0.0349125	0	0	0.199503	0.199503	0	0	0	0	0	0.700746	0	0	0.698254	0.700746	0.0448874	0	0	0	0	0	0	0	0	0	0	0	0	0.204485
VFG005085	Immune evasion	Capsular polysaccharide synthesis enzyme	cap5L	S. aureus		0.0573567	0.0598505	0.0473815	0.0498764	0	0	0	0	0	0	0.0473817	0	0	0.0723198	0	0	0	0	0.199503	0.199503	0	0	0	0	0	0.700746	0	0	0.698254	0.700746	0.0448874	0	0	0	0	0.082295	0	0.082295	0.082295	0	0.082295	0	0.082295	0.201994
VFG004891	Toxin	Exotoxin	set36	S. aureus		0.0649365	0	0	0	0	0	0	0	0	0	0	0	0	0	0	0	0	0	0	0	0	0	0	0	0	0	0	0	0	0	0	0	0	0	0	0	0	0	0	0	0	0	0	0
VFG004862	Toxin	Leukotoxin	lukD	S. aureus		0	0	0	0	0	0	0	0	0	0.0948013	0.12538	0	0	0	0	0	0	0.0489293	0	0	0	0	0	0	0	0	0	0	0.0458713	0	0	0	0	0	0	0	0	0	0	0	0	0	0	0.0336391
VFG004986	Toxin	Enterotoxin	selm	S. aureus		0.0585774	0.062762	0	0.0543925	0	0	0	0	0	0	0	0	0	0	0	0	0	0	0	0	0	0.188283	0	0	0	0	0	0.112971	0	0	0.188283	0	0	0	0	0.0460245	0	0.0460245	0.0460245	0	0.0460245	0	0.0460245	0
VFG001276	Toxin	Leukotoxin	lukF-PV	S. aureus		0	0.0338464	0.061539	0	0	0	0	0	0	0	0.123078	0	0	0	0	0	0	0.0492314	0.0492314	0.0492314	0.0492314	0	0.0492314	0.0492314	0.0492314	0.0492314	0	0.0492314	0.0492314	0.0492314	0.0492314	0.0492314	0	0	0	0	0	0	0	0	0	0	0	0.0861524
VFG004971	Toxin	Enterotoxin	selu	S. aureus		0	0	0	0	0	0	0.0421462	0	0	0	0	0	0	0.0344824	0.0421462	0	0	0.0574718	0	0.0574718	0	0	0.0574718	0	0	0	0	0.0574718	0	0	0	0	0	0.126437	0	0	0.126437	0	0	0.126437	0.126437	0.126437	0	0
VFG004929	Toxin	Exotoxin	set16	S. aureus		0	0.106193	0	0.106193	0	0	0	0	0	0	0	0	0	0	0	0	0	0	0	0	0.0663717	0	0.0663717	0.0663717	0	0.0752205	0	0.0663717	0.0663717	0.0663717	0	0.0663717	0	0	0	0	0	0	0	0	0	0	0	0.110619
VFG004886	Toxin	Exotoxin	set39	S. aureus		0	0	0	0	0.0925113	0	0.127754	0	0	0	0	0.0925113	0	0	0	0	0	0	0	0	0	0	0	0	0	0	0	0	0	0	0	0	0	0	0	0.0484584	0	0	0	0	0	0	0	0
VFG004916	Toxin	Exotoxin	set21	S. aureus		0	0	0	0	0	0	0	0	0	0	0.0991384	0	0	0	0	0	0	0	0	0	0	0.13793	0	0	0	0	0	0	0	0	0	0	0	0	0	0	0	0	0	0	0	0	0	0
VFG004492	Adherance	Fibrinogen binding protein	efb	S. aureus		0	0.18182	0.18182	0.0727265	0.0787882	0	0.0787882	0	0.0787882	0.0787882	0.0787882	0.0787882	0	0	0.0787882	0	0	0	0.0484848	0.0787882	0	0.0545455	0	0	0	0	0	0	0.0545455	0	0	0	0	0	0	0	0	0	0	0	0	0	0	0
VFG004914	Toxin	Exotoxin	set22	S. aureus		0	0	0	0	0	0	0	0	0	0	0	0	0	0	0	0	0	0	0	0	0	0	0	0	0	0	0	0.0735933	0	0	0	0	0	0	0	0	0	0	0	0	0	0	0	0
VFG004962	Toxin	Exotoxin	set4	S. aureus		0.0660788	0.0440529	0	0.0440529	0	0	0	0	0	0	0	0	0	0	0	0	0	0	0	0	0	0	0	0	0	0	0	0	0	0	0	0	0	0	0	0	0	0	0	0	0	0	0	0
VFG001274	Toxin	Hemolysin	hlgC	S. aureus		0.0539674	0	0	0	0	0.0349203	0	0.0349203	0	0	0.346031	0.0793636	0	0	0	0	0	0	0	0	0.0761895	0.0793654	0	0	0	0	0	0	0	0	0	0.0761895	0	0	0	0	0	0	0.038095	0	0.038095	0	0.038095	0
VFG004902	Toxin	Exotoxin	set26	S. aureus		0	0	0	0.0782603	0.0826083	0	0	0	0	0.0695647	0	0.0826083	0	0	0	0	0	0	0	0	0	0.130435	0	0	0	0	0	0	0	0	0	0	0	0	0	0	0	0	0	0	0	0	0	0
VFG001802	Toxin	Enterotoxin	seb	S. aureus		0	0.0714277	0	0	0	0.06015	0	0.06015	0	0	0	0	0	0	0	0	0	0.0451129	0	0	0	0	0	0	0	0	0	0	0	0	0	0	0	0	0	0	0	0	0	0	0	0	0	0
VFG002418	Exoenzyme	Von Willebrand factor binding protein	vWbp	S. aureus		0	0	0.023622	0	0	0	0	0	0	0	0	0	0	0	0	0	0	0	0	0	0	0	0	0	0	0	0	0	0	0	0	0	0	0	0	0	0	0	0	0	0	0	0	0
[truncated: 31 more columns]
